# Supplementary material for: Exploring the pediatric nasopharyngeal bacterial microbiota with culture-based MALDI-TOF mass spectrometry and targeted metagenomic sequencing
Source: mBio. 2024 Apr 29;15(6):e00784-24. doi: 10.1128/mbio.00784-24 (PMC11237702; doi:10.1128/mbio.00784-24)
Supplement: Table S1 — Sequencing read accession numbers for the 620 swabs included in the mSWEEP analyses. [file mbio.00784-24-s0003.xlsx]

## Sheet: COMRU-META_supp_table_1
Sample Name	Sample Acc	Lane Name	Lane Acc	Supplier Name	Study ID	Study Accession
Nose40007757647	ERS3143992	29391_5#1	ERR4139486	CM-008-E0	5634	ERP112678
Nose40007757658	ERS3144003	29391_5#2	ERR4139487	CM-019-E0	5634	ERP112678
Nose40007757661	ERS3144006	29391_5#3	ERR4139488	CM-022-E0	5634	ERP112678
Nose40007757662	ERS3144007	29391_5#4	ERR4139489	CM-023-E0	5634	ERP112678
Nose40007757673	ERS3144018	29391_5#5	ERR4139490	CM-034-E0	5634	ERP112678
Nose40007757694	ERS3144038	29391_5#6	ERR4139491	CM-055-E0	5634	ERP112678
Nose40007757697	ERS3144041	29391_5#7	ERR4139492	CM-058-E0	5634	ERP112678
Nose40007757710	ERS3144054	29391_5#8	ERR4139493	CM-071-E0	5634	ERP112678
Nose40007757711	ERS3144055	29391_5#9	ERR4139494	CM-072-E0	5634	ERP112678
Nose40007757713	ERS3144057	29391_5#10	ERR4139495	CM-074-E0	5634	ERP112678
Nose40007757719	ERS3144064	29391_5#11	ERR4139496	CM-080-E0	5634	ERP112678
Nose40007757734	ERS3144079	29391_5#12	ERR4139497	CM-095-E0	5634	ERP112678
Nose40007757743	ERS3144088	29391_5#13	ERR4139498	CM-003-F1	5634	ERP112678
Nose40007757744	ERS3144089	29391_5#14	ERR4139499	CM-004-F1	5634	ERP112678
Nose40007757754	ERS3144099	29391_5#15	ERR4139500	CM-023-F1	5634	ERP112678
Nose40007757761	ERS3144106	29391_5#16	ERR4139501	CM-022-F1	5634	ERP112678
Nose40007757762	ERS3144107	29391_5#17	ERR4139502	CM-014-F1	5634	ERP112678
Nose40007757786	ERS3144131	29391_5#18	ERR4139503	CM-048-F1	5634	ERP112678
Nose40007757798	ERS3144143	29391_5#19	ERR4139504	CM-061-F1	5634	ERP112678
Nose40007757802	ERS3144147	29391_5#20	ERR4139505	CM-067-F1	5634	ERP112678
Nose40007757803	ERS3144148	29391_5#21	ERR4139506	CM-068-F1	5634	ERP112678
Nose40007757809	ERS3144154	29391_5#22	ERR4139507	CM-074-F1	5634	ERP112678
Nose40007757815	ERS3144160	29391_5#23	ERR4139508	CM-081-F1	5634	ERP112678
Nose40007757820	ERS3144165	29391_5#24	ERR4139509	CM-087-F1	5634	ERP112678
Nose40007757825	ERS3144170	29391_5#25	ERR4139510	CM-092-F1	5634	ERP112678
Nose40007757827	ERS3144172	29391_5#26	ERR4139511	CM-094-F1	5634	ERP112678
Nose40007757830	ERS3144175	29391_5#27	ERR4139512	CM-097-F1	5634	ERP112678
Nose40007757832	ERS3144177	29391_5#28	ERR4139513	CM-099-F1	5634	ERP112678
Nose40007757853	ERS3144198	29391_5#29	ERR4139514	CM-020-F2	5634	ERP112678
Nose40007757854	ERS3144199	29391_5#30	ERR4139515	CM-021-F2	5634	ERP112678
Nose40007757855	ERS3144200	29391_5#31	ERR4139516	CM-022-F2	5634	ERP112678
Nose40007757856	ERS3144201	29391_5#32	ERR4139517	CM-023-F2	5634	ERP112678
Nose40007757859	ERS3144204	29391_5#33	ERR4139518	CM-026-F2	5634	ERP112678
Nose40007757868	ERS3144213	29391_5#34	ERR4139519	CM-037-F2	5634	ERP112678
Nose40007757871	ERS3144216	29391_5#35	ERR4139520	CM-041-F2	5634	ERP112678
Nose40007757888	ERS3144233	29391_5#36	ERR4139521	CM-059-F2	5634	ERP112678
Nose40007757903	ERS3144248	29391_5#37	ERR4139522	CM-076-F2	5634	ERP112678
Nose40007757915	ERS3144260	29391_5#38	ERR4139523	CM-090-F2	5634	ERP112678
Nose40007757916	ERS3144261	29391_5#39	ERR4139524	CM-091-F2	5634	ERP112678
Nose40007757926	ERS3144271	29391_5#40	ERR4139525	CM-001-F3	5634	ERP112678
Nose40007757928	ERS3144273	29391_5#41	ERR4139526	CM-003-F3	5634	ERP112678
Nose40007757929	ERS3144274	29391_5#42	ERR4139527	CM-004-F3	5634	ERP112678
Nose40007757930	ERS3144275	29391_5#43	ERR4139528	CM-005-F3	5634	ERP112678
Nose40007757935	ERS3144280	29391_5#44	ERR4139529	CM-010-F3	5634	ERP112678
Nose40007757936	ERS3144281	29391_5#45	ERR4139530	CM-011-F3	5634	ERP112678
Nose40007757939	ERS3144284	29391_6#1	ERR4139531	CM-014-F3	5634	ERP112678
Nose40007757949	ERS3144313	29391_6#2	ERR4139532	CM-025-F3	5634	ERP112678
Nose40007757959	ERS3144296	29391_6#3	ERR4139533	CM-037-F3	5634	ERP112678
Nose40007757962	ERS3144299	29391_6#4	ERR4139534	CM-041-F3	5634	ERP112678
Nose40007757964	ERS3144301	29391_6#5	ERR4139535	CM-043-F3	5634	ERP112678
Nose40007757967	ERS3144304	29391_6#6	ERR4139536	CM-046-F3	5634	ERP112678
Nose40007757980	ERS3144325	29391_6#7	ERR4139537	CM-062-F3	5634	ERP112678
Nose40007757981	ERS3144326	29391_6#8	ERR4139538	CM-065-F3	5634	ERP112678
Nose40007757983	ERS3144328	29391_6#9	ERR4139539	CM-067-F3	5634	ERP112678
Nose40007757984	ERS3144329	29391_6#10	ERR4139540	CM-068-F3	5634	ERP112678
Nose40007757986	ERS3144331	29391_6#11	ERR4139541	CM-070-F3	5634	ERP112678
Nose40007757988	ERS3144333	29391_6#12	ERR4139542	CM-072-F3	5634	ERP112678
Nose40007757992	ERS3144337	29391_6#13	ERR4139543	CM-076-F3	5634	ERP112678
Nose40007757997	ERS3144342	29391_6#14	ERR4139544	CM-082-F3	5634	ERP112678
Nose40007758007	ERS3144352	29391_6#15	ERR4139545	CM-094-F3	5634	ERP112678
Nose40007758008	ERS3144353	29391_6#16	ERR4139546	CM-095-F3	5634	ERP112678
Nose40007758009	ERS3144354	29391_6#17	ERR4139547	CM-096-F3	5634	ERP112678
Nose40007758014	ERS3144359	29391_6#18	ERR4139548	CM-001-F4	5634	ERP112678
Nose40007758015	ERS3144360	29391_6#19	ERR4139549	CM-003-F4	5634	ERP112678
Nose40007758016	ERS3144361	29391_6#20	ERR4139550	CM-004-F4	5634	ERP112678
Nose40007758022	ERS3144367	29391_6#21	ERR4139551	CM-013-F4	5634	ERP112678
Nose40007758025	ERS3144370	29391_6#22	ERR4139552	CM-017-F4	5634	ERP112678
Nose40007758037	ERS3144382	29391_6#23	ERR4139553	CM-031-F4	5634	ERP112678
Nose40007758043	ERS3144388	29391_6#24	ERR4139554	CM-040-F4	5634	ERP112678
Nose40007758049	ERS3144394	29391_6#25	ERR4139555	CM-046-F4	5634	ERP112678
Nose40007758056	ERS3144401	29391_6#26	ERR4139556	CM-056-F4	5634	ERP112678
Nose40007758065	ERS3144410	29391_6#27	ERR4139557	CM-067-F4	5634	ERP112678
Nose40007758068	ERS3144413	29391_6#28	ERR4139558	CM-070-F4	5634	ERP112678
Nose40007758072	ERS3144417	29391_6#29	ERR4139559	CM-074-F4	5634	ERP112678
Nose40007758075	ERS3144420	29391_6#30	ERR4139560	CM-077-F4	5634	ERP112678
Nose40007758082	ERS3144427	29391_6#31	ERR4139561	CM-087-F4	5634	ERP112678
Nose40007758083	ERS3144428	29391_6#32	ERR4139562	CM-088-F4	5634	ERP112678
Nose40007758084	ERS3144429	29391_6#33	ERR4139563	CM-090-F4	5634	ERP112678
Nose40007758086	ERS3144431	29391_6#34	ERR4139564	CM-092-F4	5634	ERP112678
Nose40007758087	ERS3144432	29391_6#35	ERR4139565	CM-093-F4	5634	ERP112678
Nose40007758088	ERS3144433	29391_6#36	ERR4139566	CM-094-F4	5634	ERP112678
Nose40007758091	ERS3144436	29391_6#37	ERR4139567	CM-097-F4	5634	ERP112678
Nose40007758096	ERS3144441	29391_6#38	ERR4139568	CM-003-F5	5634	ERP112678
Nose40007758097	ERS3144442	29391_6#39	ERR4139569	CM-004-F5	5634	ERP112678
Nose40007758098	ERS3144443	29391_6#40	ERR4139570	CM-005-F5	5634	ERP112678
Nose40007758099	ERS3144444	29391_6#41	ERR4139571	CM-006-F5	5634	ERP112678
Nose40007758101	ERS3144446	29391_6#42	ERR4139572	CM-008-F5	5634	ERP112678
Nose40007758102	ERS3144447	29391_6#43	ERR4139573	CM-010-F5	5634	ERP112678
Nose40007758103	ERS3144448	29391_6#44	ERR4139574	CM-013-F5	5634	ERP112678
Nose40007758109	ERS3144454	29391_6#45	ERR4139575	CM-020-F5	5634	ERP112678
Nose40007758111	ERS3144456	29391_7#1	ERR4139576	CM-022-F5	5634	ERP112678
Nose40007758113	ERS3144458	29391_7#2	ERR4139577	CM-024-F5	5634	ERP112678
Nose40007758114	ERS3144459	29391_7#3	ERR4139578	CM-025-F5	5634	ERP112678
Nose40007758116	ERS3144461	29391_7#4	ERR4139579	CM-028-F5	5634	ERP112678
Nose40007758118	ERS3144463	29391_7#5	ERR4139580	CM-031-F5	5634	ERP112678
Nose40007758119	ERS3144464	29391_7#6	ERR4139581	CM-032-F5	5634	ERP112678
Nose40007758121	ERS3144466	29391_7#7	ERR4139582	CM-035-F5	5634	ERP112678
Nose40007758122	ERS3144467	29391_7#8	ERR4139583	CM-036-F5	5634	ERP112678
Nose40007758123	ERS3144468	29391_7#9	ERR4139584	CM-037-F5	5634	ERP112678
Nose40007758124	ERS3144469	29391_7#10	ERR4139585	CM-038-F5	5634	ERP112678
Nose40007758126	ERS3144471	29391_7#11	ERR4139586	CM-041-F5	5634	ERP112678
Nose40007758128	ERS3144473	29391_7#12	ERR4139587	CM-043-F5	5634	ERP112678
Nose40007758129	ERS3144474	29391_7#13	ERR4139588	CM-044-F5	5634	ERP112678
Nose40007758135	ERS3144480	29391_7#14	ERR4139589	CM-053-F5	5634	ERP112678
Nose40007758136	ERS3144481	29391_7#15	ERR4139590	CM-054-F5	5634	ERP112678
Nose40007758148	ERS3144493	29391_7#16	ERR4139591	CM-070-F5	5634	ERP112678
Nose40007758151	ERS3144496	29391_7#17	ERR4139592	CM-073-F5	5634	ERP112678
Nose40007758152	ERS3144497	29391_7#18	ERR4139593	CM-074-F5	5634	ERP112678
Nose40007758167	ERS3144512	29391_7#19	ERR4139594	CM-091-F5	5634	ERP112678
Nose40007758173	ERS3144518	29391_7#20	ERR4139595	CM-097-F5	5634	ERP112678
Nose40007758176	ERS3144521	29391_7#21	ERR4139596	CM-100-F5	5634	ERP112678
Nose40007758178	ERS3144523	29391_7#22	ERR4139597	CM-003-F6	5634	ERP112678
Nose40007758185	ERS3144530	29391_7#23	ERR4139598	CM-010-F6	5634	ERP112678
Nose40007758190	ERS3144535	29391_7#24	ERR4139599	CM-015-F6	5634	ERP112678
Nose40007758198	ERS3144543	29391_7#25	ERR4139600	CM-024-F6	5634	ERP112678
Nose40007758202	ERS3144555	29391_7#26	ERR4139601	CM-031-F6	5634	ERP112678
Nose40007758207	ERS3144545	29391_7#27	ERR4139602	CM-036-F6	5634	ERP112678
Nose40007758216	ERS3144561	29391_7#28	ERR4139603	CM-046-F6	5634	ERP112678
Nose40007758224	ERS3144569	29391_7#29	ERR4139604	CM-057-F6	5634	ERP112678
Nose40007758232	ERS3144589	29391_7#30	ERR4139605	CM-068-F6	5634	ERP112678
Nose40007758233	ERS3144590	29391_7#31	ERR4139606	CM-069-F6	5634	ERP112678
Nose40007758239	ERS3144596	29391_7#32	ERR4139607	CM-076-F6	5634	ERP112678
Nose40007758246	ERS3144603	29391_7#33	ERR4139608	CM-086-F6	5634	ERP112678
Nose40007758250	ERS3144607	29391_7#34	ERR4139609	CM-091-F6	5634	ERP112678
Nose40007758254	ERS3144611	29391_7#35	ERR4139610	CM-095-F6	5634	ERP112678
Nose40007757640	ERS3143985	29391_7#36	ERR4139611	CM-001-E0	5634	ERP112678
Nose40007757641	ERS3143986	29391_7#37	ERR4139612	CM-002-E0	5634	ERP112678
Nose40007757642	ERS3143987	29391_7#38	ERR4139613	CM-003-E0	5634	ERP112678
Nose40007757643	ERS3143988	29391_7#39	ERR4139614	CM-004-E0	5634	ERP112678
Nose40007757644	ERS3143989	29391_7#40	ERR4139615	CM-005-E0	5634	ERP112678
Nose40007757645	ERS3143990	29391_7#41	ERR4139616	CM-006-E0	5634	ERP112678
Nose40007757646	ERS3143991	29391_7#42	ERR4139617	CM-007-E0	5634	ERP112678
Nose40007757648	ERS3143993	29391_7#43	ERR4139618	CM-009-E0	5634	ERP112678
Nose40007757649	ERS3143994	29391_7#44	ERR4139619	CM-010-E0	5634	ERP112678
Nose40007757650	ERS3143995	29391_7#45	ERR4139620	CM-011-E0	5634	ERP112678
Nose40007757651	ERS3143996	29391_8#1	ERR4139621	CM-012-E0	5634	ERP112678
Nose40007757652	ERS3143997	29391_8#2	ERR4139622	CM-013-E0	5634	ERP112678
Nose40007757653	ERS3143998	29391_8#3	ERR4139623	CM-014-E0	5634	ERP112678
Nose40007757654	ERS3143999	29391_8#4	ERR4139624	CM-015-E0	5634	ERP112678
Nose40007757655	ERS3144000	29391_8#5	ERR4139625	CM-016-E0	5634	ERP112678
Nose40007757656	ERS3144001	29391_8#6	ERR4139626	CM-017-E0	5634	ERP112678
Nose40007757657	ERS3144002	29391_8#7	ERR4139627	CM-018-E0	5634	ERP112678
Nose40007757659	ERS3144004	29391_8#8	ERR4139628	CM-020-E0	5634	ERP112678
Nose40007757660	ERS3144005	29391_8#9	ERR4139629	CM-021-E0	5634	ERP112678
Nose40007757663	ERS3144008	29391_8#10	ERR4139630	CM-024-E0	5634	ERP112678
Nose40007757664	ERS3144009	29391_8#11	ERR4139631	CM-025-E0	5634	ERP112678
Nose40007757665	ERS3144010	29391_8#12	ERR4139632	CM-026-E0	5634	ERP112678
Nose40007757666	ERS3144011	29391_8#13	ERR4139633	CM-027-E0	5634	ERP112678
Nose40007757667	ERS3144012	29391_8#14	ERR4139634	CM-028-E0	5634	ERP112678
Nose40007757668	ERS3144013	29391_8#15	ERR4139635	CM-029-E0	5634	ERP112678
Nose40007757669	ERS3144014	29391_8#16	ERR4139636	CM-030-E0	5634	ERP112678
Nose40007757670	ERS3144015	29391_8#17	ERR4139637	CM-031-E0	5634	ERP112678
Nose40007757671	ERS3144016	29391_8#18	ERR4139638	CM-032-E0	5634	ERP112678
Nose40007757672	ERS3144017	29391_8#19	ERR4139639	CM-033-E0	5634	ERP112678
Nose40007757674	ERS3144019	29391_8#20	ERR4139640	CM-035-E0	5634	ERP112678
Nose40007757675	ERS3144020	29391_8#21	ERR4139641	CM-036-E0	5634	ERP112678
Nose40007757676	ERS3144021	29391_8#22	ERR4139642	CM-037-E0	5634	ERP112678
Nose40007757677	ERS3144022	29391_8#23	ERR4139643	CM-038-E0	5634	ERP112678
Nose40007757678	ERS3144023	29391_8#24	ERR4139644	CM-039-E0	5634	ERP112678
Nose40007757679	ERS3144024	29391_8#25	ERR4139645	CM-040-E0	5634	ERP112678
Nose40007757680	ERS3144025	29391_8#26	ERR4139646	CM-041-E0	5634	ERP112678
Nose40007757681	ERS3144026	29391_8#27	ERR4139647	CM-042-E0	5634	ERP112678
Nose40007757682	ERS3144027	29391_8#28	ERR4139648	CM-043-E0	5634	ERP112678
Nose40007757683	ERS3144028	29391_8#29	ERR4139649	CM-044-E0	5634	ERP112678
Nose40007757684	ERS3144029	29391_8#30	ERR4139650	CM-045-E0	5634	ERP112678
Nose40007757685	ERS3144030	29391_8#31	ERR4139651	CM-046-E0	5634	ERP112678
Nose40007757686	ERS3144031	29391_8#32	ERR4139652	CM-047-E0	5634	ERP112678
Nose40007757687	ERS3144032	29391_8#33	ERR4139653	CM-048-E0	5634	ERP112678
Nose40007757688	ERS3144033	29391_8#34	ERR4139654	CM-049-E0	5634	ERP112678
Nose40007757689	ERS3144034	29391_8#35	ERR4139655	CM-050-E0	5634	ERP112678
Nose40007757690	ERS3144035	29391_8#36	ERR4139656	CM-051-E0	5634	ERP112678
Nose40007757691	ERS3144036	29391_8#37	ERR4139657	CM-052-E0	5634	ERP112678
Nose40007757692	ERS3144037	29391_8#38	ERR4139658	CM-053-E0	5634	ERP112678
Nose40007757693	ERS3144059	29391_8#39	ERR4139659	CM-054-E0	5634	ERP112678
Nose40007757695	ERS3144039	29391_8#40	ERR4139660	CM-056-E0	5634	ERP112678
Nose40007757696	ERS3144040	29391_8#41	ERR4139661	CM-057-E0	5634	ERP112678
Nose40007757698	ERS3144042	29391_8#42	ERR4139662	CM-059-E0	5634	ERP112678
Nose40007757699	ERS3144043	29391_8#43	ERR4139663	CM-060-E0	5634	ERP112678
Nose40007757700	ERS3144044	29391_8#44	ERR4139664	CM-061-E0	5634	ERP112678
Nose40007757701	ERS3144045	29391_8#45	ERR4139665	CM-062-E0	5634	ERP112678
Nose40007757702	ERS3144046	29392_1#1	ERR4163076	CM-063-E0	5634	ERP112678
Nose40007757703	ERS3144047	29392_1#2	ERR4163077	CM-064-E0	5634	ERP112678
Nose40007757704	ERS3144048	29392_1#3	ERR4163078	CM-065-E0	5634	ERP112678
Nose40007757705	ERS3144049	29392_1#4	ERR4163079	CM-066-E0	5634	ERP112678
Nose40007757706	ERS3144050	29392_1#5	ERR4163080	CM-067-E0	5634	ERP112678
Nose40007757707	ERS3144051	29392_1#6	ERR4163081	CM-068-E0	5634	ERP112678
Nose40007757708	ERS3144052	29392_1#7	ERR4163082	CM-069-E0	5634	ERP112678
Nose40007757709	ERS3144053	29392_1#8	ERR4163083	CM-070-E0	5634	ERP112678
Nose40007757712	ERS3144056	29392_1#9	ERR4163084	CM-073-E0	5634	ERP112678
Nose40007757714	ERS3144058	29392_1#10	ERR4163085	CM-075-E0	5634	ERP112678
Nose40007757715	ERS3144060	29392_1#11	ERR4163086	CM-076-E0	5634	ERP112678
Nose40007757716	ERS3144061	29392_1#12	ERR4163087	CM-077-E0	5634	ERP112678
Nose40007757717	ERS3144062	29392_1#13	ERR4163088	CM-078-E0	5634	ERP112678
Nose40007757718	ERS3144063	29392_1#14	ERR4163089	CM-079-E0	5634	ERP112678
Nose40007757720	ERS3144065	29392_1#15	ERR4163090	CM-081-E0	5634	ERP112678
Nose40007757721	ERS3144066	29392_1#16	ERR4163091	CM-082-E0	5634	ERP112678
Nose40007757722	ERS3144067	29392_1#17	ERR4163092	CM-083-E0	5634	ERP112678
Nose40007757723	ERS3144068	29392_1#18	ERR4163093	CM-084-E0	5634	ERP112678
Nose40007757724	ERS3144069	29392_1#19	ERR4163094	CM-085-E0	5634	ERP112678
Nose40007757725	ERS3144070	29392_1#20	ERR4163095	CM-086-E0	5634	ERP112678
Nose40007757726	ERS3144071	29392_1#21	ERR4163096	CM-087-E0	5634	ERP112678
Nose40007757727	ERS3144072	29392_1#22	ERR4163097	CM-088-E0	5634	ERP112678
Nose40007757728	ERS3144073	29392_1#23	ERR4163098	CM-089-E0	5634	ERP112678
Nose40007757729	ERS3144074	29392_1#24	ERR4163099	CM-090-E0	5634	ERP112678
Nose40007757730	ERS3144075	29392_1#25	ERR4163100	CM-091-E0	5634	ERP112678
Nose40007757731	ERS3144076	29392_1#26	ERR4163101	CM-092-E0	5634	ERP112678
Nose40007757732	ERS3144077	29392_1#27	ERR4163102	CM-093-E0	5634	ERP112678
Nose40007757733	ERS3144078	29392_1#28	ERR4163103	CM-094-E0	5634	ERP112678
Nose40007757735	ERS3144080	29392_1#29	ERR4163104	CM-096-E0	5634	ERP112678
Nose40007757736	ERS3144081	29392_1#30	ERR4163105	CM-097-E0	5634	ERP112678
Nose40007757737	ERS3144082	29392_1#31	ERR4163106	CM-098-E0	5634	ERP112678
Nose40007757738	ERS3144083	29392_1#32	ERR4163107	CM-099-E0	5634	ERP112678
Nose40007757739	ERS3144084	29392_1#33	ERR4163108	CM-100-E0	5634	ERP112678
Nose40007757740	ERS3144085	29392_1#34	ERR4163109	CM-101-E0	5634	ERP112678
Nose40007757741	ERS3144086	29392_1#35	ERR4163110	CM-001-F1	5634	ERP112678
Nose40007757742	ERS3144087	29392_1#36	ERR4163111	CM-002-F1	5634	ERP112678
Nose40007757745	ERS3144090	29392_1#37	ERR4163112	CM-005-F1	5634	ERP112678
Nose40007757746	ERS3144091	29392_1#38	ERR4163113	CM-006-F1	5634	ERP112678
Nose40007757747	ERS3144092	29392_1#39	ERR4163114	CM-007-F1	5634	ERP112678
Nose40007757748	ERS3144093	29392_1#40	ERR4163115	CM-008-F1	5634	ERP112678
Nose40007757749	ERS3144094	29392_1#41	ERR4163116	CM-009-F1	5634	ERP112678
Nose40007757750	ERS3144095	29392_1#42	ERR4163117	CM-010-F1	5634	ERP112678
Nose40007757751	ERS3144096	29392_1#43	ERR4163118	CM-011-F1	5634	ERP112678
Nose40007757752	ERS3144097	29392_1#44	ERR4163119	CM-012-F1	5634	ERP112678
Nose40007757753	ERS3144098	29392_1#45	ERR4163120	CM-013-F1	5634	ERP112678
Nose40007757755	ERS3144100	29392_2#1	ERR4163121	CM-015-F1	5634	ERP112678
Nose40007757756	ERS3144101	29392_2#2	ERR4163122	CM-017-F1	5634	ERP112678
Nose40007757757	ERS3144102	29392_2#3	ERR4163123	CM-018-F1	5634	ERP112678
Nose40007757758	ERS3144103	29392_2#4	ERR4163124	CM-019-F1	5634	ERP112678
Nose40007757759	ERS3144104	29392_2#5	ERR4163125	CM-020-F1	5634	ERP112678
Nose40007757760	ERS3144105	29392_2#6	ERR4163126	CM-021-F1	5634	ERP112678
Nose40007757763	ERS3144108	29392_2#7	ERR4163127	CM-024-F1	5634	ERP112678
Nose40007757764	ERS3144109	29392_2#8	ERR4163128	CM-025-F1	5634	ERP112678
Nose40007757765	ERS3144110	29392_2#9	ERR4163129	CM-026-F1	5634	ERP112678
Nose40007757766	ERS3144111	29392_2#10	ERR4163130	CM-027-F1	5634	ERP112678
Nose40007757767	ERS3144112	29392_2#11	ERR4163131	CM-028-F1	5634	ERP112678
Nose40007757768	ERS3144113	29392_2#12	ERR4163132	CM-029-F1	5634	ERP112678
Nose40007757769	ERS3144114	29392_2#13	ERR4163133	CM-030-F1	5634	ERP112678
Nose40007757770	ERS3144115	29392_2#14	ERR4163134	CM-031-F1	5634	ERP112678
Nose40007757771	ERS3144116	29392_2#15	ERR4163135	CM-032-F1	5634	ERP112678
Nose40007757772	ERS3144117	29392_2#16	ERR4163136	CM-033-F1	5634	ERP112678
Nose40007757773	ERS3144118	29392_2#17	ERR4163137	CM-034-F1	5634	ERP112678
Nose40007757774	ERS3144119	29392_2#18	ERR4163138	CM-035-F1	5634	ERP112678
Nose40007757775	ERS3144120	29392_2#19	ERR4163139	CM-036-F1	5634	ERP112678
Nose40007757776	ERS3144121	29392_2#20	ERR4163140	CM-037-F1	5634	ERP112678
Nose40007757777	ERS3144122	29392_2#21	ERR4163141	CM-038-F1	5634	ERP112678
Nose40007757778	ERS3144123	29392_2#22	ERR4163142	CM-040-F1	5634	ERP112678
Nose40007757779	ERS3144124	29392_2#23	ERR4163143	CM-041-F1	5634	ERP112678
Nose40007757780	ERS3144125	29392_2#24	ERR4163144	CM-042-F1	5634	ERP112678
Nose40007757781	ERS3144126	29392_2#25	ERR4163145	CM-043-F1	5634	ERP112678
Nose40007757782	ERS3144127	29392_2#26	ERR4163146	CM-044-F1	5634	ERP112678
Nose40007757783	ERS3144128	29392_2#27	ERR4163147	CM-045-F1	5634	ERP112678
Nose40007757784	ERS3144129	29392_2#28	ERR4163148	CM-046-F1	5634	ERP112678
Nose40007757785	ERS3144130	29392_2#29	ERR4163149	CM-047-F1	5634	ERP112678
Nose40007757787	ERS3144132	29392_2#30	ERR4163150	CM-049-F1	5634	ERP112678
Nose40007757788	ERS3144133	29392_2#31	ERR4163151	CM-050-F1	5634	ERP112678
Nose40007757789	ERS3144134	29392_2#32	ERR4163152	CM-051-F1	5634	ERP112678
Nose40007757790	ERS3144135	29392_2#33	ERR4163153	CM-053-F1	5634	ERP112678
Nose40007757791	ERS3144136	29392_2#34	ERR4163154	CM-054-F1	5634	ERP112678
Nose40007757792	ERS3144137	29392_2#35	ERR4163155	CM-055-F1	5634	ERP112678
Nose40007757793	ERS3144138	29392_2#36	ERR4163156	CM-056-F1	5634	ERP112678
Nose40007757794	ERS3144139	29392_2#37	ERR4163157	CM-057-F1	5634	ERP112678
Nose40007757795	ERS3144140	29392_2#38	ERR4163158	CM-058-F1	5634	ERP112678
Nose40007757796	ERS3144141	29392_2#39	ERR4163159	CM-059-F1	5634	ERP112678
Nose40007757797	ERS3144142	29392_2#40	ERR4163160	CM-060-F1	5634	ERP112678
Nose40007757799	ERS3144144	29392_2#41	ERR4163161	CM-062-F1	5634	ERP112678
Nose40007757800	ERS3144145	29392_2#42	ERR4163162	CM-065-F1	5634	ERP112678
Nose40007757801	ERS3144146	29392_2#43	ERR4163163	CM-066-F1	5634	ERP112678
Nose40007757804	ERS3144149	29392_2#44	ERR4163164	CM-069-F1	5634	ERP112678
Nose40007757805	ERS3144150	29392_2#45	ERR4163165	CM-070-F1	5634	ERP112678
Nose40007757806	ERS3144151	29392_3#1	ERR4163166	CM-071-F1	5634	ERP112678
Nose40007757807	ERS3144152	29392_3#2	ERR4163167	CM-072-F1	5634	ERP112678
Nose40007757808	ERS3144153	29392_3#3	ERR4163168	CM-073-F1	5634	ERP112678
Nose40007757810	ERS3144155	29392_3#4	ERR4163169	CM-075-F1	5634	ERP112678
Nose40007757811	ERS3144156	29392_3#5	ERR4163170	CM-076-F1	5634	ERP112678
Nose40007757812	ERS3144157	29392_3#6	ERR4163171	CM-077-F1	5634	ERP112678
Nose40007757813	ERS3144158	29392_3#7	ERR4163172	CM-078-F1	5634	ERP112678
Nose40007757814	ERS3144159	29392_3#8	ERR4163173	CM-080-F1	5634	ERP112678
Nose40007757816	ERS3144161	29392_3#9	ERR4163174	CM-082-F1	5634	ERP112678
Nose40007757817	ERS3144162	29392_3#10	ERR4163175	CM-083-F1	5634	ERP112678
Nose40007757818	ERS3144163	29392_3#11	ERR4163176	CM-084-F1	5634	ERP112678
Nose40007757819	ERS3144164	29392_3#12	ERR4163177	CM-086-F1	5634	ERP112678
Nose40007757821	ERS3144166	29392_3#13	ERR4163178	CM-088-F1	5634	ERP112678
Nose40007757822	ERS3144167	29392_3#14	ERR4163179	CM-089-F1	5634	ERP112678
Nose40007757823	ERS3144168	29392_3#15	ERR4163180	CM-090-F1	5634	ERP112678
Nose40007757824	ERS3144169	29392_3#16	ERR4163181	CM-091-F1	5634	ERP112678
Nose40007757826	ERS3144171	29392_3#17	ERR4163182	CM-093-F1	5634	ERP112678
Nose40007757828	ERS3144173	29392_3#18	ERR4163183	CM-095-F1	5634	ERP112678
Nose40007757829	ERS3144174	29392_3#19	ERR4163184	CM-096-F1	5634	ERP112678
Nose40007757831	ERS3144176	29392_3#20	ERR4163185	CM-098-F1	5634	ERP112678
Nose40007757833	ERS3144178	29392_3#21	ERR4163186	CM-100-F1	5634	ERP112678
Nose40007757834	ERS3144179	29392_3#22	ERR4163187	CM-101-F1	5634	ERP112678
Nose40007757835	ERS3144180	29392_3#23	ERR4163188	CM-001-F2	5634	ERP112678
Nose40007757836	ERS3144181	29392_3#24	ERR4163189	CM-002-F2	5634	ERP112678
Nose40007757837	ERS3144182	29392_3#25	ERR4163190	CM-003-F2	5634	ERP112678
Nose40007757838	ERS3144183	29392_3#26	ERR4163191	CM-004-F2	5634	ERP112678
Nose40007757839	ERS3144184	29392_3#27	ERR4163192	CM-005-F2	5634	ERP112678
Nose40007757840	ERS3144185	29392_3#28	ERR4163193	CM-006-F2	5634	ERP112678
Nose40007757841	ERS3144186	29392_3#29	ERR4163194	CM-007-F2	5634	ERP112678
Nose40007757842	ERS3144187	29392_3#30	ERR4163195	CM-008-F2	5634	ERP112678
Nose40007757843	ERS3144188	29392_3#31	ERR4163196	CM-009-F2	5634	ERP112678
Nose40007757844	ERS3144189	29392_3#32	ERR4163197	CM-010-F2	5634	ERP112678
Nose40007757845	ERS3144190	29392_3#33	ERR4163198	CM-011-F2	5634	ERP112678
Nose40007757846	ERS3144191	29392_3#34	ERR4163199	CM-012-F2	5634	ERP112678
Nose40007757847	ERS3144192	29392_3#35	ERR4163200	CM-013-F2	5634	ERP112678
Nose40007757848	ERS3144193	29392_3#36	ERR4163201	CM-014-F2	5634	ERP112678
Nose40007757849	ERS3144194	29392_3#37	ERR4163202	CM-015-F2	5634	ERP112678
Nose40007757850	ERS3144195	29392_3#38	ERR4163203	CM-017-F2	5634	ERP112678
Nose40007757851	ERS3144196	29392_3#39	ERR4163204	CM-018-F2	5634	ERP112678
Nose40007757852	ERS3144197	29392_3#40	ERR4163205	CM-019-F2	5634	ERP112678
Nose40007757857	ERS3144202	29392_3#41	ERR4163206	CM-024-F2	5634	ERP112678
Nose40007757858	ERS3144203	29392_3#42	ERR4163207	CM-025-F2	5634	ERP112678
Nose40007757860	ERS3144205	29392_3#43	ERR4163208	CM-028-F2	5634	ERP112678
Nose40007757861	ERS3144206	29392_3#44	ERR4163209	CM-029-F2	5634	ERP112678
Nose40007757862	ERS3144207	29392_4#1	ERR4163210	CM-030-F2	5634	ERP112678
Nose40007757863	ERS3144208	29392_4#2	ERR4163211	CM-031-F2	5634	ERP112678
Nose40007757864	ERS3144209	29392_4#3	ERR4163212	CM-032-F2	5634	ERP112678
Nose40007757865	ERS3144210	29392_4#4	ERR4163213	CM-034-F2	5634	ERP112678
Nose40007757866	ERS3144211	29392_4#5	ERR4163214	CM-035-F2	5634	ERP112678
Nose40007757867	ERS3144212	29392_4#6	ERR4163215	CM-036-F2	5634	ERP112678
Nose40007757869	ERS3144214	29392_4#7	ERR4163216	CM-038-F2	5634	ERP112678
Nose40007757870	ERS3144215	29392_4#8	ERR4163217	CM-040-F2	5634	ERP112678
Nose40007757872	ERS3144217	29392_4#9	ERR4163218	CM-042-F2	5634	ERP112678
Nose40007757873	ERS3144218	29392_4#10	ERR4163219	CM-043-F2	5634	ERP112678
Nose40007757874	ERS3144219	29392_4#11	ERR4163220	CM-044-F2	5634	ERP112678
Nose40007757875	ERS3144220	29392_4#12	ERR4163221	CM-045-F2	5634	ERP112678
Nose40007757876	ERS3144221	29392_4#13	ERR4163222	CM-046-F2	5634	ERP112678
Nose40007757877	ERS3144222	29392_4#14	ERR4163223	CM-047-F2	5634	ERP112678
Nose40007757878	ERS3144223	29392_4#15	ERR4163224	CM-048-F2	5634	ERP112678
Nose40007757879	ERS3144224	29392_4#16	ERR4163225	CM-049-F2	5634	ERP112678
Nose40007757880	ERS3144225	29392_4#17	ERR4163226	CM-050-F2	5634	ERP112678
Nose40007757881	ERS3144226	29392_4#18	ERR4163227	CM-051-F2	5634	ERP112678
Nose40007757882	ERS3144227	29392_4#19	ERR4163228	CM-053-F2	5634	ERP112678
Nose40007757883	ERS3144228	29392_4#20	ERR4163229	CM-054-F2	5634	ERP112678
Nose40007757884	ERS3144229	29392_4#21	ERR4163230	CM-055-F2	5634	ERP112678
Nose40007757885	ERS3144230	29392_4#22	ERR4163231	CM-056-F2	5634	ERP112678
Nose40007757886	ERS3144231	29392_4#23	ERR4163232	CM-057-F2	5634	ERP112678
Nose40007757887	ERS3144232	29392_4#24	ERR4163233	CM-058-F2	5634	ERP112678
Nose40007757889	ERS3144234	29392_4#25	ERR4163234	CM-060-F2	5634	ERP112678
Nose40007757890	ERS3144235	29392_4#26	ERR4163235	CM-061-F2	5634	ERP112678
Nose40007757891	ERS3144236	29392_4#27	ERR4163236	CM-062-F2	5634	ERP112678
Nose40007757892	ERS3144237	29392_4#28	ERR4163237	CM-065-F2	5634	ERP112678
Nose40007757893	ERS3144238	29392_4#29	ERR4163238	CM-066-F2	5634	ERP112678
Nose40007757894	ERS3144239	29392_4#30	ERR4163239	CM-067-F2	5634	ERP112678
Nose40007757895	ERS3144240	29392_4#31	ERR4163240	CM-068-F2	5634	ERP112678
Nose40007757896	ERS3144241	29392_4#32	ERR4163241	CM-069-F2	5634	ERP112678
Nose40007757897	ERS3144242	29392_4#33	ERR4163242	CM-070-F2	5634	ERP112678
Nose40007757898	ERS3144243	29392_4#34	ERR4163243	CM-071-F2	5634	ERP112678
Nose40007757899	ERS3144244	29392_4#35	ERR4163244	CM-072-F2	5634	ERP112678
Nose40007757900	ERS3144245	29392_4#36	ERR4163245	CM-073-F2	5634	ERP112678
Nose40007757901	ERS3144246	29392_4#37	ERR4163246	CM-074-F2	5634	ERP112678
Nose40007757902	ERS3144247	29392_4#38	ERR4163247	CM-075-F2	5634	ERP112678
Nose40007757904	ERS3144249	29392_4#39	ERR4163248	CM-077-F2	5634	ERP112678
Nose40007757905	ERS3144250	29392_4#40	ERR4163249	CM-078-F2	5634	ERP112678
Nose40007757906	ERS3144251	29392_4#41	ERR4163250	CM-080-F2	5634	ERP112678
Nose40007757907	ERS3144252	29392_4#42	ERR4163251	CM-081-F2	5634	ERP112678
Nose40007757908	ERS3144253	29392_4#43	ERR4163252	CM-082-F2	5634	ERP112678
Nose40007757909	ERS3144254	29392_4#44	ERR4163253	CM-083-F2	5634	ERP112678
Nose40007757910	ERS3144255	29392_5#1	ERR4163254	CM-084-F2	5634	ERP112678
Nose40007757911	ERS3144256	29392_5#2	ERR4163255	CM-086-F2	5634	ERP112678
Nose40007757912	ERS3144257	29392_5#3	ERR4163256	CM-087-F2	5634	ERP112678
Nose40007757913	ERS3144258	29392_5#4	ERR4163257	CM-088-F2	5634	ERP112678
Nose40007757914	ERS3144259	29392_5#5	ERR4163258	CM-089-F2	5634	ERP112678
Nose40007757917	ERS3144262	29392_5#6	ERR4163259	CM-092-F2	5634	ERP112678
Nose40007757918	ERS3144263	29392_5#7	ERR4163260	CM-093-F2	5634	ERP112678
Nose40007757919	ERS3144264	29392_5#8	ERR4163261	CM-094-F2	5634	ERP112678
Nose40007757920	ERS3144265	29392_5#9	ERR4163262	CM-095-F2	5634	ERP112678
Nose40007757921	ERS3144266	29392_5#10	ERR4163263	CM-096-F2	5634	ERP112678
Nose40007757922	ERS3144267	29392_5#11	ERR4163264	CM-097-F2	5634	ERP112678
Nose40007757923	ERS3144268	29392_5#12	ERR4163265	CM-098-F2	5634	ERP112678
Nose40007757924	ERS3144269	29392_5#13	ERR4163266	CM-099-F2	5634	ERP112678
Nose40007757925	ERS3144270	29392_5#14	ERR4163267	CM-100-F2	5634	ERP112678
Nose40007757927	ERS3144272	29392_5#15	ERR4163268	CM-002-F3	5634	ERP112678
Nose40007757931	ERS3144276	29392_5#16	ERR4163269	CM-006-F3	5634	ERP112678
Nose40007757932	ERS3144277	29392_5#17	ERR4163270	CM-007-F3	5634	ERP112678
Nose40007757933	ERS3144278	29392_5#18	ERR4163271	CM-008-F3	5634	ERP112678
Nose40007757934	ERS3144279	29392_5#19	ERR4163272	CM-009-F3	5634	ERP112678
Nose40007757937	ERS3144282	29392_5#20	ERR4163273	CM-012-F3	5634	ERP112678
Nose40007757938	ERS3144283	29392_5#21	ERR4163274	CM-013-F3	5634	ERP112678
Nose40007757940	ERS3144285	29392_5#22	ERR4163275	CM-015-F3	5634	ERP112678
Nose40007757941	ERS3144286	29392_5#23	ERR4163276	CM-017-F3	5634	ERP112678
Nose40007757942	ERS3144306	29392_5#24	ERR4163277	CM-018-F3	5634	ERP112678
Nose40007757943	ERS3144307	29392_5#25	ERR4163278	CM-019-F3	5634	ERP112678
Nose40007757944	ERS3144308	29392_5#26	ERR4163279	CM-020-F3	5634	ERP112678
Nose40007757945	ERS3144309	29392_5#27	ERR4163280	CM-021-F3	5634	ERP112678
Nose40007757946	ERS3144310	29392_5#28	ERR4163281	CM-022-F3	5634	ERP112678
Nose40007757947	ERS3144311	29392_5#29	ERR4163282	CM-023-F3	5634	ERP112678
Nose40007757948	ERS3144312	29392_5#30	ERR4163283	CM-024-F3	5634	ERP112678
Nose40007757950	ERS3144287	29392_5#31	ERR4163284	CM-027-F3	5634	ERP112678
Nose40007757951	ERS3144288	29392_5#32	ERR4163285	CM-028-F3	5634	ERP112678
Nose40007757952	ERS3144289	29392_5#33	ERR4163286	CM-029-F3	5634	ERP112678
Nose40007757953	ERS3144290	29392_5#34	ERR4163287	CM-031-F3	5634	ERP112678
Nose40007757954	ERS3144291	29392_5#35	ERR4163288	CM-032-F3	5634	ERP112678
Nose40007757955	ERS3144292	29392_5#36	ERR4163289	CM-033-F3	5634	ERP112678
Nose40007757956	ERS3144293	29392_5#37	ERR4163290	CM-034-F3	5634	ERP112678
Nose40007757957	ERS3144294	29392_5#38	ERR4163291	CM-035-F3	5634	ERP112678
Nose40007757958	ERS3144295	29392_5#39	ERR4163292	CM-036-F3	5634	ERP112678
Nose40007757960	ERS3144297	29392_5#40	ERR4163293	CM-038-F3	5634	ERP112678
Nose40007757961	ERS3144298	29392_5#41	ERR4163294	CM-040-F3	5634	ERP112678
Nose40007757963	ERS3144300	29392_5#42	ERR4163295	CM-042-F3	5634	ERP112678
Nose40007757965	ERS3144302	29392_5#43	ERR4163296	CM-044-F3	5634	ERP112678
Nose40007757966	ERS3144303	29392_5#44	ERR4163297	CM-045-F3	5634	ERP112678
Nose40007757968	ERS3144305	29392_6#1	ERR4163298	CM-047-F3	5634	ERP112678
Nose40007757969	ERS3144314	29392_6#2	ERR4163299	CM-048-F3	5634	ERP112678
Nose40007757970	ERS3144315	29392_6#3	ERR4163300	CM-050-F3	5634	ERP112678
Nose40007757971	ERS3144316	29392_6#4	ERR4163301	CM-051-F3	5634	ERP112678
Nose40007757972	ERS3144317	29392_6#5	ERR4163302	CM-053-F3	5634	ERP112678
Nose40007757973	ERS3144318	29392_6#6	ERR4163303	CM-054-F3	5634	ERP112678
Nose40007757974	ERS3144319	29392_6#7	ERR4163304	CM-055-F3	5634	ERP112678
Nose40007757975	ERS3144320	29392_6#8	ERR4163305	CM-057-F3	5634	ERP112678
Nose40007757976	ERS3144321	29392_6#9	ERR4163306	CM-058-F3	5634	ERP112678
Nose40007757977	ERS3144322	29392_6#10	ERR4163307	CM-059-F3	5634	ERP112678
Nose40007757978	ERS3144323	29392_6#11	ERR4163308	CM-060-F3	5634	ERP112678
Nose40007757979	ERS3144324	29392_6#12	ERR4163309	CM-061-F3	5634	ERP112678
Nose40007757982	ERS3144327	29392_6#13	ERR4163310	CM-066-F3	5634	ERP112678
Nose40007757985	ERS3144330	29392_6#14	ERR4163311	CM-069-F3	5634	ERP112678
Nose40007757987	ERS3144332	29392_6#15	ERR4163312	CM-071-F3	5634	ERP112678
Nose40007757989	ERS3144334	29392_6#16	ERR4163313	CM-073-F3	5634	ERP112678
Nose40007757990	ERS3144335	29392_6#17	ERR4163314	CM-074-F3	5634	ERP112678
Nose40007757991	ERS3144336	29392_6#18	ERR4163315	CM-075-F3	5634	ERP112678
Nose40007757993	ERS3144338	29392_6#19	ERR4163316	CM-077-F3	5634	ERP112678
Nose40007757994	ERS3144339	29392_6#20	ERR4163317	CM-078-F3	5634	ERP112678
Nose40007757995	ERS3144340	29392_6#21	ERR4163318	CM-080-F3	5634	ERP112678
Nose40007757996	ERS3144341	29392_6#22	ERR4163319	CM-081-F3	5634	ERP112678
Nose40007757998	ERS3144343	29392_6#23	ERR4163320	CM-083-F3	5634	ERP112678
Nose40007757999	ERS3144344	29392_6#24	ERR4163321	CM-086-F3	5634	ERP112678
Nose40007758000	ERS3144345	29392_6#25	ERR4163322	CM-087-F3	5634	ERP112678
Nose40007758001	ERS3144346	29392_6#26	ERR4163323	CM-088-F3	5634	ERP112678
Nose40007758002	ERS3144347	29392_6#27	ERR4163324	CM-089-F3	5634	ERP112678
Nose40007758003	ERS3144348	29392_6#28	ERR4163325	CM-090-F3	5634	ERP112678
Nose40007758004	ERS3144349	29392_6#29	ERR4163326	CM-091-F3	5634	ERP112678
Nose40007758005	ERS3144350	29392_6#30	ERR4163327	CM-092-F3	5634	ERP112678
Nose40007758006	ERS3144351	29392_6#31	ERR4163328	CM-093-F3	5634	ERP112678
Nose40007758010	ERS3144355	29392_6#32	ERR4163329	CM-097-F3	5634	ERP112678
Nose40007758011	ERS3144356	29392_6#33	ERR4163330	CM-098-F3	5634	ERP112678
Nose40007758012	ERS3144357	29392_6#34	ERR4163331	CM-099-F3	5634	ERP112678
Nose40007758013	ERS3144358	29392_6#35	ERR4163332	CM-100-F3	5634	ERP112678
Nose40007758017	ERS3144362	29392_6#36	ERR4163333	CM-005-F4	5634	ERP112678
Nose40007758018	ERS3144363	29392_6#37	ERR4163334	CM-006-F4	5634	ERP112678
Nose40007758019	ERS3144364	29392_6#38	ERR4163335	CM-007-F4	5634	ERP112678
Nose40007758020	ERS3144365	29392_6#39	ERR4163336	CM-008-F4	5634	ERP112678
Nose40007758021	ERS3144366	29392_6#40	ERR4163337	CM-012-F4	5634	ERP112678
Nose40007758023	ERS3144368	29392_6#41	ERR4163338	CM-014-F4	5634	ERP112678
Nose40007758024	ERS3144369	29392_6#42	ERR4163339	CM-015-F4	5634	ERP112678
Nose40007758026	ERS3144371	29392_6#43	ERR4163340	CM-018-F4	5634	ERP112678
Nose40007758027	ERS3144372	29392_6#44	ERR4163341	CM-019-F4	5634	ERP112678
Nose40007758028	ERS3144373	29392_7#1	ERR4163342	CM-020-F4	5634	ERP112678
Nose40007758029	ERS3144374	29392_7#2	ERR4163343	CM-021-F4	5634	ERP112678
Nose40007758030	ERS3144375	29392_7#3	ERR4163344	CM-022-F4	5634	ERP112678
Nose40007758031	ERS3144376	29392_7#4	ERR4163345	CM-023-F4	5634	ERP112678
Nose40007758032	ERS3144377	29392_7#5	ERR4163346	CM-024-F4	5634	ERP112678
Nose40007758033	ERS3144378	29392_7#6	ERR4163347	CM-025-F4	5634	ERP112678
Nose40007758034	ERS3144379	29392_7#7	ERR4163348	CM-027-F4	5634	ERP112678
Nose40007758035	ERS3144380	29392_7#8	ERR4163349	CM-028-F4	5634	ERP112678
Nose40007758036	ERS3144381	29392_7#9	ERR4163350	CM-029-F4	5634	ERP112678
Nose40007758038	ERS3144383	29392_7#10	ERR4163351	CM-032-F4	5634	ERP112678
Nose40007758039	ERS3144384	29392_7#11	ERR4163352	CM-033-F4	5634	ERP112678
Nose40007758040	ERS3144385	29392_7#12	ERR4163353	CM-034-F4	5634	ERP112678
Nose40007758041	ERS3144386	29392_7#13	ERR4163354	CM-035-F4	5634	ERP112678
Nose40007758042	ERS3144387	29392_7#14	ERR4163355	CM-036-F4	5634	ERP112678
Nose40007758044	ERS3144389	29392_7#15	ERR4163356	CM-041-F4	5634	ERP112678
Nose40007758045	ERS3144390	29392_7#16	ERR4163357	CM-042-F4	5634	ERP112678
Nose40007758046	ERS3144391	29392_7#17	ERR4163358	CM-043-F4	5634	ERP112678
Nose40007758047	ERS3144392	29392_7#18	ERR4163359	CM-044-F4	5634	ERP112678
Nose40007758048	ERS3144393	29392_7#19	ERR4163360	CM-045-F4	5634	ERP112678
Nose40007758050	ERS3144395	29392_7#20	ERR4163361	CM-047-F4	5634	ERP112678
Nose40007758051	ERS3144396	29392_7#21	ERR4163362	CM-048-F4	5634	ERP112678
Nose40007758052	ERS3144397	29392_7#22	ERR4163363	CM-051-F4	5634	ERP112678
Nose40007758053	ERS3144398	29392_7#23	ERR4163364	CM-053-F4	5634	ERP112678
Nose40007758054	ERS3144399	29392_7#24	ERR4163365	CM-054-F4	5634	ERP112678
Nose40007758055	ERS3144400	29392_7#25	ERR4163366	CM-055-F4	5634	ERP112678
Nose40007758057	ERS3144402	29392_7#26	ERR4163367	CM-057-F4	5634	ERP112678
Nose40007758058	ERS3144403	29392_7#27	ERR4163368	CM-058-F4	5634	ERP112678
Nose40007758059	ERS3144404	29392_7#28	ERR4163369	CM-059-F4	5634	ERP112678
Nose40007758060	ERS3144405	29392_7#29	ERR4163370	CM-060-F4	5634	ERP112678
Nose40007758061	ERS3144406	29392_7#30	ERR4163371	CM-061-F4	5634	ERP112678
Nose40007758062	ERS3144407	29392_7#31	ERR4163372	CM-062-F4	5634	ERP112678
Nose40007758063	ERS3144408	29392_7#32	ERR4163373	CM-065-F4	5634	ERP112678
Nose40007758064	ERS3144409	29392_7#33	ERR4163374	CM-066-F4	5634	ERP112678
Nose40007758066	ERS3144411	29392_7#34	ERR4163375	CM-068-F4	5634	ERP112678
Nose40007758067	ERS3144412	29392_7#35	ERR4163376	CM-069-F4	5634	ERP112678
Nose40007758069	ERS3144414	29392_7#36	ERR4163377	CM-071-F4	5634	ERP112678
Nose40007758070	ERS3144415	29392_7#37	ERR4163378	CM-072-F4	5634	ERP112678
Nose40007758071	ERS3144416	29392_7#38	ERR4163379	CM-073-F4	5634	ERP112678
Nose40007758073	ERS3144418	29392_7#39	ERR4163380	CM-075-F4	5634	ERP112678
Nose40007758074	ERS3144419	29392_7#40	ERR4163381	CM-076-F4	5634	ERP112678
Nose40007758076	ERS3144421	29392_7#41	ERR4163382	CM-078-F4	5634	ERP112678
Nose40007758077	ERS3144422	29392_7#42	ERR4163383	CM-081-F4	5634	ERP112678
Nose40007758078	ERS3144423	29392_7#43	ERR4163384	CM-082-F4	5634	ERP112678
Nose40007758079	ERS3144424	29392_7#44	ERR4163385	CM-083-F4	5634	ERP112678
Nose40007758080	ERS3144425	29615_2#1	ERR4229188	CM-084-F4	5634	ERP112678
Nose40007758081	ERS3144426	29615_2#2	ERR4229189	CM-086-F4	5634	ERP112678
Nose40007758085	ERS3144430	29615_2#3	ERR4229190	CM-091-F4	5634	ERP112678
Nose40007758089	ERS3144434	29615_2#4	ERR4229191	CM-095-F4	5634	ERP112678
Nose40007758090	ERS3144435	29615_2#5	ERR4229192	CM-096-F4	5634	ERP112678
Nose40007758092	ERS3144437	29615_2#6	ERR4229193	CM-098-F4	5634	ERP112678
Nose40007758093	ERS3144438	29615_2#7	ERR4229194	CM-099-F4	5634	ERP112678
Nose40007758094	ERS3144439	29615_2#8	ERR4229195	CM-100-F4	5634	ERP112678
Nose40007758095	ERS3144440	29615_2#9	ERR4229196	CM-001-F5	5634	ERP112678
Nose40007758100	ERS3144445	29615_2#10	not found	CM-007-F5	5634	ERP112678
Nose40007758104	ERS3144449	29615_2#11	ERR4229197	CM-014-F5	5634	ERP112678
Nose40007758105	ERS3144450	29615_2#12	ERR4229198	CM-015-F5	5634	ERP112678
Nose40007758106	ERS3144451	29615_2#13	ERR4229199	CM-017-F5	5634	ERP112678
Nose40007758107	ERS3144452	29615_2#14	ERR4229200	CM-018-F5	5634	ERP112678
Nose40007758108	ERS3144453	29615_2#15	not found	CM-019-F5	5634	ERP112678
Nose40007758110	ERS3144455	29615_2#16	ERR4229201	CM-021-F5	5634	ERP112678
Nose40007758112	ERS3144457	29615_2#17	ERR4229202	CM-023-F5	5634	ERP112678
Nose40007758115	ERS3144460	29615_2#18	ERR4229203	CM-027-F5	5634	ERP112678
Nose40007758117	ERS3144462	29615_2#19	ERR4229204	CM-029-F5	5634	ERP112678
Nose40007758120	ERS3144465	29615_2#20	ERR4229205	CM-033-F5	5634	ERP112678
Nose40007758125	ERS3144470	29615_2#21	ERR4229206	CM-040-F5	5634	ERP112678
Nose40007758127	ERS3144472	29615_2#22	ERR4229207	CM-042-F5	5634	ERP112678
Nose40007758130	ERS3144475	29615_2#23	ERR4229208	CM-045-F5	5634	ERP112678
Nose40007758131	ERS3144476	29615_2#24	ERR4229209	CM-046-F5	5634	ERP112678
Nose40007758132	ERS3144477	29615_2#25	ERR4229210	CM-047-F5	5634	ERP112678
Nose40007758133	ERS3144478	29615_2#26	ERR4229211	CM-048-F5	5634	ERP112678
Nose40007758134	ERS3144479	29615_2#27	ERR4229212	CM-051-F5	5634	ERP112678
Nose40007758137	ERS3144482	29615_2#28	ERR4229213	CM-055-F5	5634	ERP112678
Nose40007758138	ERS3144483	29615_2#29	ERR4229214	CM-057-F5	5634	ERP112678
Nose40007758139	ERS3144484	29615_2#30	ERR4229215	CM-058-F5	5634	ERP112678
Nose40007758140	ERS3144485	29615_2#31	ERR4229216	CM-059-F5	5634	ERP112678
Nose40007758141	ERS3144486	29615_2#32	ERR4229217	CM-060-F5	5634	ERP112678
Nose40007758142	ERS3144487	29615_2#33	ERR4229218	CM-061-F5	5634	ERP112678
Nose40007758143	ERS3144488	29615_2#34	ERR4229219	CM-062-F5	5634	ERP112678
Nose40007758144	ERS3144489	29615_2#35	ERR4229220	CM-066-F5	5634	ERP112678
Nose40007758145	ERS3144490	29615_2#36	ERR4229221	CM-067-F5	5634	ERP112678
Nose40007758146	ERS3144491	29615_2#37	ERR4229222	CM-068-F5	5634	ERP112678
Nose40007758147	ERS3144492	29615_2#38	ERR4229223	CM-069-F5	5634	ERP112678
Nose40007758149	ERS3144494	29615_2#39	ERR4229224	CM-071-F5	5634	ERP112678
Nose40007758150	ERS3144495	29615_2#40	ERR4229225	CM-072-F5	5634	ERP112678
Nose40007758153	ERS3144498	29615_2#41	ERR4229226	CM-075-F5	5634	ERP112678
Nose40007758154	ERS3144499	29615_2#42	ERR4229227	CM-076-F5	5634	ERP112678
Nose40007758155	ERS3144500	29615_2#43	ERR4229228	CM-077-F5	5634	ERP112678
Nose40007758156	ERS3144501	29615_3#1	ERR4229229	CM-078-F5	5634	ERP112678
Nose40007758157	ERS3144502	29615_3#2	ERR4229230	CM-080-F5	5634	ERP112678
Nose40007758158	ERS3144503	29615_3#3	ERR4229231	CM-081-F5	5634	ERP112678
Nose40007758159	ERS3144504	29615_3#4	ERR4229232	CM-082-F5	5634	ERP112678
Nose40007758160	ERS3144505	29615_3#5	ERR4229233	CM-083-F5	5634	ERP112678
Nose40007758161	ERS3144506	29615_3#6	ERR4229234	CM-084-F5	5634	ERP112678
Nose40007758162	ERS3144507	29615_3#7	ERR4229235	CM-086-F5	5634	ERP112678
Nose40007758163	ERS3144508	29615_3#8	ERR4229236	CM-087-F5	5634	ERP112678
Nose40007758164	ERS3144509	29615_3#9	ERR4229237	CM-088-F5	5634	ERP112678
Nose40007758165	ERS3144510	29615_3#10	ERR4229238	CM-089-F5	5634	ERP112678
Nose40007758166	ERS3144511	29615_3#11	ERR4229239	CM-090-F5	5634	ERP112678
Nose40007758168	ERS3144513	29615_3#12	ERR4229240	CM-092-F5	5634	ERP112678
Nose40007758169	ERS3144514	29615_3#13	ERR4229241	CM-093-F5	5634	ERP112678
Nose40007758170	ERS3144515	29615_3#14	ERR4229242	CM-094-F5	5634	ERP112678
Nose40007758171	ERS3144516	29615_3#15	ERR4229243	CM-095-F5	5634	ERP112678
Nose40007758172	ERS3144517	29615_3#16	ERR4229244	CM-096-F5	5634	ERP112678
Nose40007758174	ERS3144519	29615_3#17	ERR4229245	CM-098-F5	5634	ERP112678
Nose40007758175	ERS3144520	29615_3#18	ERR4229246	CM-099-F5	5634	ERP112678
Nose40007758177	ERS3144522	29615_3#19	ERR4229247	CM-001-F6	5634	ERP112678
Nose40007758179	ERS3144524	29615_3#20	ERR4229248	CM-004-F6	5634	ERP112678
Nose40007758180	ERS3144525	29615_3#21	ERR4229249	CM-005-F6	5634	ERP112678
Nose40007758181	ERS3144526	29615_3#22	ERR4229250	CM-006-F6	5634	ERP112678
Nose40007758182	ERS3144527	29615_3#23	ERR4229251	CM-007-F6	5634	ERP112678
Nose40007758183	ERS3144528	29615_3#24	ERR4229252	CM-008-F6	5634	ERP112678
Nose40007758184	ERS3144529	29615_3#25	ERR4229253	CM-009-F6	5634	ERP112678
Nose40007758186	ERS3144531	29615_3#26	ERR4229254	CM-011-F6	5634	ERP112678
Nose40007758187	ERS3144532	29615_3#27	ERR4229255	CM-012-F6	5634	ERP112678
Nose40007758188	ERS3144533	29615_3#28	ERR4229256	CM-013-F6	5634	ERP112678
Nose40007758189	ERS3144534	29615_3#29	ERR4229257	CM-014-F6	5634	ERP112678
Nose40007758191	ERS3144536	29615_3#30	ERR4229258	CM-017-F6	5634	ERP112678
Nose40007758192	ERS3144537	29615_3#31	ERR4229259	CM-018-F6	5634	ERP112678
Nose40007758193	ERS3144538	29615_3#32	ERR4229260	CM-019-F6	5634	ERP112678
Nose40007758194	ERS3144539	29615_3#33	ERR4229261	CM-020-F6	5634	ERP112678
Nose40007758195	ERS3144540	29615_3#34	ERR4229262	CM-021-F6	5634	ERP112678
Nose40007758196	ERS3144541	29615_3#35	ERR4229263	CM-022-F6	5634	ERP112678
Nose40007758197	ERS3144542	29615_3#36	ERR4229264	CM-023-F6	5634	ERP112678
Nose40007758199	ERS3144552	29615_3#37	ERR4229265	CM-025-F6	5634	ERP112678
Nose40007758200	ERS3144553	29615_3#38	ERR4229266	CM-028-F6	5634	ERP112678
Nose40007758201	ERS3144554	29615_3#39	ERR4229267	CM-029-F6	5634	ERP112678
Nose40007758203	ERS3144556	29615_3#40	ERR4229268	CM-032-F6	5634	ERP112678
Nose40007758204	ERS3144557	29615_3#41	ERR4229269	CM-033-F6	5634	ERP112678
Nose40007758205	ERS3144558	29615_3#42	ERR4229270	CM-034-F6	5634	ERP112678
Nose40007758206	ERS3144544	29615_3#43	ERR4229271	CM-035-F6	5634	ERP112678
Nose40007758208	ERS3144546	29615_4#1	ERR4229272	CM-037-F6	5634	ERP112678
Nose40007758209	ERS3144547	29615_4#2	ERR4229273	CM-038-F6	5634	ERP112678
Nose40007758210	ERS3144548	29615_4#3	ERR4229274	CM-040-F6	5634	ERP112678
Nose40007758211	ERS3144549	29615_4#4	ERR4229275	CM-041-F6	5634	ERP112678
Nose40007758212	ERS3144550	29615_4#5	ERR4229276	CM-042-F6	5634	ERP112678
Nose40007758213	ERS3144551	29615_4#6	ERR4229277	CM-043-F6	5634	ERP112678
Nose40007758214	ERS3144559	29615_4#7	ERR4229278	CM-044-F6	5634	ERP112678
Nose40007758215	ERS3144560	29615_4#8	ERR4229279	CM-045-F6	5634	ERP112678
Nose40007758217	ERS3144562	29615_4#9	ERR4229280	CM-047-F6	5634	ERP112678
Nose40007758218	ERS3144563	29615_4#10	ERR4229281	CM-048-F6	5634	ERP112678
Nose40007758219	ERS3144564	29615_4#11	ERR4229282	CM-050-F6	5634	ERP112678
Nose40007758220	ERS3144565	29615_4#12	ERR4229283	CM-051-F6	5634	ERP112678
Nose40007758221	ERS3144566	29615_4#13	ERR4229284	CM-053-F6	5634	ERP112678
Nose40007758222	ERS3144567	29615_4#14	ERR4229285	CM-054-F6	5634	ERP112678
Nose40007758223	ERS3144568	29615_4#15	ERR4229286	CM-055-F6	5634	ERP112678
Nose40007758225	ERS3144574	29615_4#16	ERR4229287	CM-058-F6	5634	ERP112678
Nose40007758226	ERS3144583	29615_4#17	ERR4229288	CM-059-F6	5634	ERP112678
Nose40007758227	ERS3144584	29615_4#18	ERR4229289	CM-060-F6	5634	ERP112678
Nose40007758228	ERS3144585	29615_4#19	ERR4229290	CM-061-F6	5634	ERP112678
Nose40007758229	ERS3144586	29615_4#20	ERR4229291	CM-065-F6	5634	ERP112678
Nose40007758230	ERS3144587	29615_4#21	ERR4229292	CM-066-F6	5634	ERP112678
Nose40007758231	ERS3144588	29615_4#22	ERR4229293	CM-067-F6	5634	ERP112678
Nose40007758234	ERS3144591	29615_4#23	ERR4229294	CM-070-F6	5634	ERP112678
Nose40007758235	ERS3144592	29615_4#24	ERR4229295	CM-071-F6	5634	ERP112678
Nose40007758236	ERS3144593	29615_4#25	ERR4229296	CM-072-F6	5634	ERP112678
Nose40007758237	ERS3144594	29615_4#26	ERR4229297	CM-073-F6	5634	ERP112678
Nose40007758238	ERS3144595	29615_4#27	ERR4229298	CM-075-F6	5634	ERP112678
Nose40007758240	ERS3144597	29615_4#28	ERR4229299	CM-077-F6	5634	ERP112678
Nose40007758241	ERS3144598	29615_4#29	ERR4229300	CM-078-F6	5634	ERP112678
Nose40007758242	ERS3144599	29615_4#30	ERR4229301	CM-081-F6	5634	ERP112678
Nose40007758243	ERS3144600	29615_4#31	ERR4229302	CM-082-F6	5634	ERP112678
Nose40007758244	ERS3144601	29615_4#32	ERR4229303	CM-083-F6	5634	ERP112678
Nose40007758245	ERS3144602	29615_4#33	ERR4229304	CM-084-F6	5634	ERP112678
Nose40007758247	ERS3144604	29615_4#34	ERR4229305	CM-088-F6	5634	ERP112678
Nose40007758248	ERS3144605	29615_4#35	ERR4229306	CM-089-F6	5634	ERP112678
Nose40007758249	ERS3144606	29615_4#36	ERR4229307	CM-090-F6	5634	ERP112678
Nose40007758251	ERS3144608	29615_4#37	ERR4229308	CM-092-F6	5634	ERP112678
Nose40007758252	ERS3144609	29615_4#38	ERR4229309	CM-093-F6	5634	ERP112678
Nose40007758253	ERS3144610	29615_4#39	ERR4229310	CM-094-F6	5634	ERP112678
Nose40007758255	ERS3144612	29615_4#40	ERR4229311	CM-096-F6	5634	ERP112678
Nose40007758256	ERS3144613	29615_4#41	ERR4229312	CM-097-F6	5634	ERP112678
Nose40007758257	ERS3144614	29615_4#42	ERR4229313	CM-098-F6	5634	ERP112678
Nose40007758258	ERS3144615	29615_4#43	ERR4229314	CM-099-F6	5634	ERP112678
Nose40007758259	ERS3144616	29615_4#44	ERR4229315	CM-100-F6	5634	ERP112678
