# Supplementary material for: Exploring the pediatric nasopharyngeal bacterial microbiota with culture-based MALDI-TOF mass spectrometry and targeted metagenomic sequencing
Source: mBio. 2024 Apr 29;15(6):e00784-24. doi: 10.1128/mbio.00784-24 (PMC11237702; doi:10.1128/mbio.00784-24)
Supplement: Table S2 — mSWEEP reference database details. [file mbio.00784-24-s0004.xlsx]

## Sheet: COMRU_reference_db
Species / lineage	Whole genome sequence reference	Note
Cutibacterium granulosum	LT906441.1 Cutibacterium granulosum strain NCTC11865 genome assembly, chromosome: 1
Corynebacterium pseudodiphtheriticum	JIAH01000001.1 Corynebacterium pseudodiphtheriticum DSM 44287 O146DRAFT_scaffold00010.10_C, whole genome shotgun sequence
Corynebacterium accolens	GG667030.1 Corynebacterium accolens ATCC 49725 genomic scaffold SCAFFOLD38, whole genome shotgun sequence
Haemophilus influenzae IV	ERS134876
Haemophilus influenzae III	ERS134749
Haemophilus influenzae II	ERS134875
Haemophilus influenzae V	ERS134740
Haemophilus influenzae V	ERS134741
Haemophilus influenzae V	ERS134842
Haemophilus influenzae VI	ERS134743
Haemophilus influenzae IV	ERS134744
Haemophilus influenzae V	ERS134843
Haemophilus influenzae V	ERS134746
Haemophilus influenzae VI	ERS134747
Haemophilus influenzae V	ERS134759
Haemophilus influenzae V	ERS134848
Haemophilus influenzae IV	ERS134750
Haemophilus influenzae II	ERS134845
Haemophilus influenzae VI	ERS134752
Haemophilus influenzae III	ERS134753
Haemophilus influenzae VI	ERS134846
Haemophilus influenzae V	ERS134755
Haemophilus influenzae II	ERS134756
Haemophilus influenzae III	ERS134887
Haemophilus influenzae IV	ERS134758
Haemophilus influenzae VI	ERS134770
Haemophilus influenzae V	ERS134761
Haemophilus influenzae V	ERS134762
Haemophilus influenzae II	ERS134849
Haemophilus influenzae III	ERS134764
Haemophilus influenzae II	ERS134765
Haemophilus influenzae I	ERS134878
Haemophilus influenzae IV	ERS134767
Haemophilus influenzae IV	ERS134768
Haemophilus influenzae VI	ERS134851
Haemophilus influenzae II	ERS134774
Haemophilus influenzae I	ERS134879
Haemophilus influenzae V	ERS134776
Haemophilus influenzae II	ERS134777
Haemophilus influenzae V	ERS134854
Haemophilus influenzae V	ERS134779
Haemophilus influenzae VI	ERS134780
Haemophilus influenzae IV	ERS134855
Haemophilus influenzae V	ERS134782
Haemophilus influenzae IV	ERS134783
Haemophilus influenzae I	ERS134892
Haemophilus influenzae VI	ERS134785
Haemophilus influenzae VI	ERS134786
Haemophilus influenzae I	ERS134857
Haemophilus influenzae II	ERS134788
Haemophilus influenzae V	ERS134789
Haemophilus influenzae II	ERS134858
Haemophilus influenzae IV	ERS134792
Haemophilus influenzae III	ERS134881
Haemophilus influenzae V	ERS134794
Haemophilus influenzae I	ERS134795
Haemophilus influenzae IV	ERS134860
Haemophilus influenzae I	ERS134797
Haemophilus influenzae VI	ERS134798
Haemophilus influenzae VI	ERS134861
Haemophilus influenzae V	ERS134800
Haemophilus influenzae VI	ERS134801
Haemophilus influenzae I	ERS134882
Haemophilus influenzae VI	ERS134803
Haemophilus influenzae VI	ERS134804
Haemophilus influenzae I	ERS134863
Haemophilus influenzae III	ERS134806
Haemophilus influenzae VI	ERS134807
Haemophilus influenzae VI	ERS134864
Haemophilus influenzae VI	ERS134810
Haemophilus influenzae V	ERS134889
Haemophilus influenzae VI	ERS134812
Haemophilus influenzae VI	ERS134813
Haemophilus influenzae VI	ERS134866
Haemophilus influenzae VI	ERS134815
Haemophilus influenzae I	ERS134816
Haemophilus influenzae VI	ERS134818
Haemophilus influenzae VI	ERS134819
Haemophilus influenzae V	ERS134884
Haemophilus influenzae VI	ERS134821
Haemophilus influenzae VI	ERS134822
Haemophilus influenzae III	ERS134869
Haemophilus influenzae VI	ERS134824
Haemophilus influenzae VI	ERS134825
Haemophilus influenzae V	ERS134870
Haemophilus influenzae VI	ERS134827
Haemophilus influenzae VI	ERS134828
Haemophilus influenzae I	ERS134885
Haemophilus influenzae VI	ERS134830
Haemophilus influenzae VI	ERS134831
Haemophilus influenzae VI	ERS134872
Haemophilus influenzae V	CP000057.2 Haemophilus influenzae 86-028NP, complete genome
Haemophilus influenzae VI	CP002277.1 Haemophilus influenzae R2866, complete genome
Haemophilus influenzae VI	L42023.1 Haemophilus influenzae Rd KW20, complete genome
Haemophilus parainfluenzae	NZ_LR134481.1 Haemophilus parainfluenzae strain NCTC10665 genome assembly, chromosome: 1
Moraxella catarrhalis 1	ENA|JVMG01000001|JVMG01000001.1 Moraxella catarrhalis strain 304_MCAT 12_92068_8873666, whole genome shotgun sequence.
Moraxella catarrhalis 1	ENA|JVLO01000001|JVLO01000001.1 Moraxella catarrhalis strain 324_MCAT 15_36167_1030802, whole genome shotgun sequence.
Moraxella catarrhalis 1	ENA|AEPC01000001|AEPC01000001.1 Moraxella catarrhalis 101P30B1 ctg00001, whole genome shotgun sequence.
Moraxella catarrhalis 1	ENA|AERE01000001|AERE01000001.1 Moraxella catarrhalis 103P14B1 ctg00001, whole genome shotgun sequence.
Moraxella catarrhalis 1	ENA|JVRZ01000001|JVRZ01000001.1 Moraxella catarrhalis strain 157.rep1_MCAT 238_154881_5463627_3+,26+,202_, whole genome shotgun sequence.
Moraxella catarrhalis 1	ENA|JVRY01000001|JVRY01000001.1 Moraxella catarrhalis strain 157.rep2_MCAT 45_13609_695926, whole genome shotgun sequence.
Moraxella catarrhalis 1	CP007669.1 Moraxella catarrhalis strain 25239, complete genome.
Moraxella catarrhalis 1	CP008804.1 Moraxella catarrhalis strain 25240, complete genome.
Moraxella catarrhalis 1	ENA|JVKY01000001|JVKY01000001.1 Moraxella catarrhalis strain 339_MCAT 21_139334_3773704, whole genome shotgun sequence.
Moraxella catarrhalis 1	ENA|JVKW01000001|JVKW01000001.1 Moraxella catarrhalis strain 340_MCAT 11_49355_1062608, whole genome shotgun sequence.
Moraxella canis	ENA|AERF01000001|AERF01000001.1 Moraxella catarrhalis 46P47B1 ctg00001, whole genome shotgun sequence.
Moraxella canis	ENA|JVFD01000001|JVFD01000001.1 Moraxella catarrhalis strain 489_MCAT 21_43583_805850, whole genome shotgun sequence.
Moraxella catarrhalis 1	ENA|JVAC01000001|JVAC01000001.1 Moraxella catarrhalis strain 611_MCAT 1_31001_983833, whole genome shotgun sequence.
Moraxella catarrhalis 1	ENA|JVAA01000001|JVAA01000001.1 Moraxella catarrhalis strain 613_MCAT 2_17351_262860, whole genome shotgun sequence.
Moraxella catarrhalis 1	ENA|AERC01000001|AERC01000001.1 Moraxella catarrhalis 7169 ctg00004, whole genome shotgun sequence.
Moraxella catarrhalis 1	ENA|LXHW01000001|LXHW01000001.1 Moraxella catarrhalis strain A9 B743ctg5, whole genome shotgun sequence.
Moraxella catarrhalis 1	CP002005.1 Moraxella catarrhalis BBH18, complete genome.
Moraxella catarrhalis 1	ENA|AERH01000001|AERH01000001.1 Moraxella catarrhalis BC1 concatctgs, whole genome shotgun sequence.
Moraxella catarrhalis 1	ENA|AERI01000001|AERI01000001.1 Moraxella catarrhalis BC7 ctg00001, whole genome shotgun sequence.
Moraxella catarrhalis 1	ENA|AERJ01000001|AERJ01000001.1 Moraxella catarrhalis BC8 ctg00001, whole genome shotgun sequence.
Moraxella catarrhalis 1	ENA|LXHV01000001|LXHV01000001.1 Moraxella catarrhalis strain C031 B620ctg13, whole genome shotgun sequence.
Moraxella catarrhalis 1	ENA|LXHU01000001|LXHU01000001.1 Moraxella catarrhalis strain C10 B621ctg73, whole genome shotgun sequence.
Moraxella catarrhalis 1	CP018059.1 Moraxella catarrhalis strain CCRI-195ME chromosome, complete genome
Moraxella catarrhalis 2	ENA|LZDJ01000001|LZDJ01000001.1 Moraxella catarrhalis strain CCUG 18283 contig_1, whole genome shotgun sequence.
Moraxella catarrhalis 1	ENA|LWAH01000001|LWAH01000001.1 Moraxella catarrhalis strain CCUG 353 contig_1, whole genome shotgun sequence.
Moraxella catarrhalis 1	ENA|LZYD01000001|LZYD01000001.1 Moraxella catarrhalis strain CCUG 57283 contig_1, whole genome shotgun sequence.
Moraxella catarrhalis 1	ENA|LZDK01000001|LZDK01000001.1 Moraxella catarrhalis strain CCUG 58286 contig_1, whole genome shotgun sequence.
Moraxella catarrhalis 2	ENA|MTGF01000001|MTGF01000001.1 Moraxella catarrhalis strain CDPH_C53 contig1, whole genome shotgun sequence.
Moraxella catarrhalis 2	ENA|AERK01000001|AERK01000001.1 Moraxella catarrhalis CO72 ctg00001, whole genome shotgun sequence.
Moraxella catarrhalis 1	ENA|LXHT01000001|LXHT01000001.1 Moraxella catarrhalis strain F18 B744ctg11, whole genome shotgun sequence.
Moraxella catarrhalis 1	ENA|LXHS01000001|LXHS01000001.1 Moraxella catarrhalis strain F20 B745ctg33, whole genome shotgun sequence.
Moraxella catarrhalis 1	ENA|LXHQ01000001|LXHQ01000001.1 Moraxella catarrhalis strain F23 B746ctg52, whole genome shotgun sequence.
Moraxella catarrhalis 2	ENA|LXHP01000001|LXHP01000001.1 Moraxella catarrhalis strain F24 B747ctg27, whole genome shotgun sequence.
Moraxella catarrhalis 1	CP020400.2 Moraxella catarrhalis strain FDAARGOS_213 chromosome, complete genome
Moraxella catarrhalis 1	CP027405.1 Moraxella catarrhalis strain FDAARGOS_304 chromosome, complete genome
Moraxella catarrhalis 2	CP010573.1 Moraxella catarrhalis strain MC1 chromosome
Moraxella catarrhalis 2	CP010900.1 Moraxella catarrhalis strain MC5 chromosome
Moraxella catarrhalis 2	CP010901.1 Moraxella catarrhalis strain MC6 chromosome
Moraxella catarrhalis 2	CP010902.1 Moraxella catarrhalis strain MC8 chromosome
Moraxella catarrhalis 2	ENA|LXHG01000001|LXHG01000001.1 Moraxella catarrhalis strain MX1 MX1ctg154, whole genome shotgun sequence.
Moraxella catarrhalis 2	ENA|LXHN01000001|LXHN01000001.1 Moraxella catarrhalis strain N12 B617ctg32, whole genome shotgun sequence.
Moraxella catarrhalis 2	ENA|LXHM01000001|LXHM01000001.1 Moraxella catarrhalis strain N15 B622ctg6, whole genome shotgun sequence.
Moraxella catarrhalis 2	ENA|LXHL01000001|LXHL01000001.1 Moraxella catarrhalis strain N19 B749ctg61, whole genome shotgun sequence.
Moraxella catarrhalis 2	ENA|LXHO01000001|LXHO01000001.1 Moraxella catarrhalis strain N1 B748ctg20, whole genome shotgun sequence.
Moraxella catarrhalis 2	ENA|LXHK01000001|LXHK01000001.1 Moraxella catarrhalis strain N4 B615ctg33, whole genome shotgun sequence.
Moraxella catarrhalis 2	ENA|LXHJ01000001|LXHJ01000001.1 Moraxella catarrhalis strain N6 B616ctg21, whole genome shotgun sequence.
Moraxella catarrhalis 3	LS483445.1 Moraxella catarrhalis strain NCTC11020 genome assembly, chromosome: 1
Moraxella catarrhalis 1	ENA|UGPV01000001|UGPV01000001.1 Moraxella catarrhalis strain NCTC4103 genome assembly, contig: ERS1452075SCcontig000001
Moraxella catarrhalis 2	ENA|AERL01000001|AERL01000001.1 Moraxella catarrhalis O35E ctg00001, whole genome shotgun sequence.
Moraxella catarrhalis 1	ENA|LXHI01000001|LXHI01000001.1 Moraxella catarrhalis strain R4 B619ctg42, whole genome shotgun sequence.
Moraxella catarrhalis 2	ENA|AMSO01000001|AMSO01000001.1 Moraxella catarrhalis RH4 contig1, whole genome shotgun sequence.
Moraxella catarrhalis 2	ENA|LXHF01000001|LXHF01000001.1 Moraxella catarrhalis strain S11 S11ctg105, whole genome shotgun sequence.
Moraxella catarrhalis 3	ENA|LXHH01000001|LXHH01000001.1 Moraxella catarrhalis strain Z18 B750ctg22, whole genome shotgun sequence.
Moraxella catarrhalis 3	ENA|LXHC01000001|LXHC01000001.1 Moraxella catarrhalis strain Z7542 Z7542_ctg-2, whole genome shotgun sequence.
Moraxella catarrhalis 3	ENA|LXHB01000001|LXHB01000001.1 Moraxella catarrhalis strain Z7546 Z7546_ctg-6000007, whole genome shotgun sequence.
Moraxella catarrhalis 3	ENA|LXHD01000001|LXHD01000001.1 Moraxella catarrhalis strain Z7547 Z7547_ctg-5000001, whole genome shotgun sequence.
Moraxella catarrhalis 1	ENA|LXHE01000001|LXHE01000001.1 Moraxella catarrhalis strain Z7574 Z7574_ctg-5, whole genome shotgun sequence.
Neisseria bacilliformis	NZ_GL878494.1 Neisseria bacilliformis ATCC BAA-1200 SCAFFOLD1, whole genome shotgun sequence
Neisseria cinerea	ACDY02000035.1 Neisseria cinerea ATCC 14685 N_cinerea-1.0.2_Cont35.1, whole genome shotgun sequence
Neisseria dentiae	UGQR01000002.1 Neisseria dentiae strain NCTC13012 genome assembly, contig: ERS1374872SCcontig000002, whole genome shotgun sequence
Neisseria elongata subsp. glycolytica	CP007726.1 Neisseria elongata subsp. glycolytica ATCC 29315, complete genome
Neisseria flavescens	UGQV01000004.1 Neisseria flavescens strain NCTC8263 genome assembly, contig: ERS1123926SCcontig000004, whole genome shotgun sequence
Neisseria lactamica	FN995097.1 Neisseria lactamica 020-06 complete genome
Neisseria meningitidis serogroup C	CP000381.1 Neisseria meningitidis 053442, complete genome
Neisseria meningitidis serogroup D	ERS013765
Neisseria meningitidis serogroup I	ERS013767
Neisseria meningitidis serogroup K	ERS013768
Neisseria meningitidis serogroup L	ERS046587
Neisseria meningitidis serogroup C	AM421808.1 Neisseria meningitidis serogroup C FAM18 complete genome
Neisseria meningitidis serogroup B	CP002420.1 Neisseria meningitidis H44/76, complete genome
Neisseria meningitidis serogroup H	ERS018331
Neisseria meningitidis serogroup H	ERS018332
Neisseria meningitidis serogroup I	ERS018333
Neisseria meningitidis serogroup K	ERS018334
Neisseria meningitidis serogroup L	ERS018335
Neisseria meningitidis serogroup A	AL157959.1 Neisseria meningitidis serogroup A strain Z2491 complete genome
Neisseria mucosa	ACDX02000067.1 Neisseria mucosa ATCC 25996 N_mucosa-1.0.2_Cont68.1, whole genome shotgun sequence
Neisseria perflava	PKJP01000001.1 Neisseria perflava strain UMB0210 ERR1203623.17957_1_35.1, whole genome shotgun sequence
Neisseria polysaccharea	ADBE01000139.1 Neisseria polysaccharea ATCC 43768 N_polysaccharea-1.0.1_Cont284.1, whole genome shotgun sequence
Neisseria sicca	ACKO02000061.1 Neisseria sicca ATCC 29256 N_sicca-1.0.1_Cont61.1, whole genome shotgun sequence
Neisseria subflava	ACEO02000063.1 Neisseria subflava NJ9703 N_subflava-1.0.1_Cont69.1, whole genome shotgun sequence
Neisseria weaveri	LR134533.1 Neisseria weaveri strain NCTC12742 genome assembly, chromosome: 1
Streptococcus pneumoniae 1	ERS019168
Streptococcus pneumoniae 6	ERS019170
Streptococcus pneumoniae 25	ERS019171
Streptococcus pneumoniae 1	ERS019172
Streptococcus pneumoniae 1	ERS019173
Streptococcus pneumoniae 1	ERS019174
Streptococcus pneumoniae 14	ERS019175
Streptococcus pneumoniae 26	ERS019176
Streptococcus pneumoniae 14	ERS019177
Streptococcus pneumoniae 7	ERS019159
Streptococcus pneumoniae 10	ERS019178
Streptococcus pneumoniae 14	ERS019179
Streptococcus pneumoniae 14	ERS019181
Streptococcus pneumoniae 13	ERS019182
Streptococcus pneumoniae 1	ERS019160
Streptococcus pneumoniae 10	ERS019161
Streptococcus pneumoniae 1	ERS019162
Streptococcus pneumoniae 10	ERS019163
Streptococcus pneumoniae 1	ERS019164
Streptococcus pneumoniae 1	ERS019165
Streptococcus pneumoniae 7	ERS019166
Streptococcus pneumoniae 7	ERS019167
Streptococcus pneumoniae 6	ERS019192
Streptococcus pneumoniae 7	ERS019193
Streptococcus pneumoniae 7	ERS019194
Streptococcus pneumoniae 1	ERS019195
Streptococcus pneumoniae 14	ERS019196
Streptococcus pneumoniae 14	ERS019197
Streptococcus pneumoniae 1	ERS019198
Streptococcus pneumoniae 2	ERS019199
Streptococcus pneumoniae 3	ERS019200
Streptococcus pneumoniae 1	ERS019201
Streptococcus pneumoniae 24	ERS019183
Streptococcus pneumoniae 3	ERS019202
Streptococcus pneumoniae 30	ERS019203
Streptococcus pneumoniae 7	ERS019204
Streptococcus pneumoniae 22	ERS019205
Streptococcus pneumoniae 22	ERS019206
Streptococcus pneumoniae 3	ERS019184
Streptococcus pneumoniae 2	ERS019185
Streptococcus pneumoniae 5	ERS019186
Streptococcus pneumoniae 14	ERS019187
Streptococcus pneumoniae 22	ERS019188
Streptococcus pneumoniae 5	ERS019189
Streptococcus pneumoniae 5	ERS019190
Streptococcus pneumoniae 19	ERS019191
Streptococcus pneumoniae 32	ERS019216
Streptococcus pneumoniae 13	ERS019217
Streptococcus pneumoniae 8	ERS019218
Streptococcus pneumoniae 8	ERS019219
Streptococcus pneumoniae 3	ERS019220
Streptococcus pneumoniae 14	ERS019221
Streptococcus pneumoniae 10	ERS019222
Streptococcus pneumoniae 10	ERS019223
Streptococcus pneumoniae 6	ERS019224
Streptococcus pneumoniae 13	ERS019207
Streptococcus pneumoniae 14	ERS019226
Streptococcus pneumoniae 14	ERS019227
Streptococcus pneumoniae 5	ERS019228
Streptococcus pneumoniae 6	ERS019229
Streptococcus pneumoniae 10	ERS019230
Streptococcus pneumoniae 5	ERS019208
Streptococcus pneumoniae 10	ERS019209
Streptococcus pneumoniae 26	ERS019210
Streptococcus pneumoniae 14	ERS019211
Streptococcus pneumoniae 9	ERS019212
Streptococcus pneumoniae 19	ERS019213
Streptococcus pneumoniae 19	ERS019214
Streptococcus pneumoniae 14	ERS019215
Streptococcus pneumoniae 28	ERS019240
Streptococcus pneumoniae 28	ERS019241
Streptococcus pneumoniae 8	ERS019242
Streptococcus pneumoniae 24	ERS019243
Streptococcus pneumoniae 14	ERS019244
Streptococcus pneumoniae 1	ERS019245
Streptococcus pneumoniae 16	ERS019246
Streptococcus pneumoniae 10	ERS019247
Streptococcus pneumoniae 14	ERS019249
Streptococcus pneumoniae 1	ERS019231
Streptococcus pneumoniae 7	ERS019250
Streptococcus pneumoniae 3	ERS019251
Streptococcus pneumoniae 21	ERS019252
Streptococcus pneumoniae 16	ERS019253
Streptococcus pneumoniae 1	ERS019254
Streptococcus pneumoniae 16	ERS019232
Streptococcus pneumoniae 8	ERS019233
Streptococcus pneumoniae 4	ERS019234
Streptococcus pneumoniae 10	ERS019235
Streptococcus pneumoniae 1	ERS019236
Streptococcus pneumoniae 10	ERS019237
Streptococcus pneumoniae 2	ERS019238
Streptococcus pneumoniae 7	ERS019239
Streptococcus pneumoniae 14	ERS019264
Streptococcus pneumoniae 14	ERS019265
Streptococcus pneumoniae 2	ERS019266
Streptococcus pneumoniae 1	ERS019267
Streptococcus pneumoniae 1	ERS019268
Streptococcus pneumoniae 1	ERS019269
Streptococcus pneumoniae 9	ERS019270
Streptococcus pneumoniae 22	ERS019271
Streptococcus pneumoniae 3	ERS019272
Streptococcus pneumoniae 14	ERS019273
Streptococcus pneumoniae 28	ERS019255
Streptococcus pneumoniae 24	ERS019274
Streptococcus pneumoniae 2	ERS019275
Streptococcus pneumoniae 9	ERS019276
Streptococcus pneumoniae 2	ERS019277
Streptococcus pneumoniae 32	ERS019278
Streptococcus pneumoniae 1	ERS019256
Streptococcus pneumoniae 1	ERS019257
Streptococcus pneumoniae 24	ERS019258
Streptococcus pneumoniae 1	ERS019259
Streptococcus pneumoniae 16	ERS019261
Streptococcus pneumoniae 24	ERS019262
Streptococcus pneumoniae 3	ERS019263
Streptococcus pneumoniae 24	ERS019288
Streptococcus pneumoniae 16	ERS019289
Streptococcus pneumoniae 10	ERS019290
Streptococcus pneumoniae 31	ERS019291
Streptococcus pneumoniae 10	ERS019292
Streptococcus pneumoniae 10	ERS019293
Streptococcus pneumoniae 13	ERS019294
Streptococcus pneumoniae 22	ERS019295
Streptococcus pneumoniae 4	ERS019296
Streptococcus pneumoniae 2	ERS019297
Streptococcus pneumoniae 24	ERS019279
Streptococcus pneumoniae 2	ERS019298
Streptococcus pneumoniae 14	ERS019299
Streptococcus pneumoniae 1	ERS019300
Streptococcus pneumoniae 2	ERS019302
Streptococcus pneumoniae 27	ERS019280
Streptococcus pneumoniae 2	ERS019281
Streptococcus pneumoniae 13	ERS019282
Streptococcus pneumoniae 6	ERS019283
Streptococcus pneumoniae 10	ERS019284
Streptococcus pneumoniae 32	ERS019285
Streptococcus pneumoniae 14	ERS019286
Streptococcus pneumoniae 1	ERS019287
Streptococcus pneumoniae 31	ERS019432
Streptococcus pneumoniae 22	ERS019433
Streptococcus pneumoniae 11	ERS019434
Streptococcus pneumoniae 6	ERS019435
Streptococcus pneumoniae 7	ERS019436
Streptococcus pneumoniae 25	ERS019437
Streptococcus pneumoniae 21	ERS019438
Streptococcus pneumoniae 3	ERS019439
Streptococcus pneumoniae 1	ERS019440
Streptococcus pneumoniae 24	ERS019441
Streptococcus pneumoniae 14	ERS019423
Streptococcus pneumoniae 24	ERS019442
Streptococcus pneumoniae 14	ERS019443
Streptococcus pneumoniae 1	ERS019445
Streptococcus pneumoniae 3	ERS019446
Streptococcus pneumoniae 10	ERS019424
Streptococcus pneumoniae 22	ERS019425
Streptococcus pneumoniae 24	ERS019426
Streptococcus pneumoniae 1	ERS019427
Streptococcus pneumoniae 21	ERS019428
Streptococcus pneumoniae 8	ERS019429
Streptococcus pneumoniae 8	ERS019430
Streptococcus pneumoniae 31	ERS019431
Streptococcus pneumoniae 9	ERS019456
Streptococcus pneumoniae 1	ERS019457
Streptococcus pneumoniae 25	ERS019458
Streptococcus pneumoniae 19	ERS019459
Streptococcus pneumoniae 9	ERS019460
Streptococcus pneumoniae 22	ERS019461
Streptococcus pneumoniae 24	ERS019462
Streptococcus pneumoniae 21	ERS019463
Streptococcus pneumoniae 24	ERS019464
Streptococcus pneumoniae 2	ERS019465
Streptococcus pneumoniae 14	ERS019447
Streptococcus pneumoniae 13	ERS019466
Streptococcus pneumoniae 17	ERS019467
Streptococcus pneumoniae 28	ERS019468
Streptococcus pneumoniae 28	ERS019469
Streptococcus pneumoniae 1	ERS019470
Streptococcus pneumoniae 25	ERS019448
Streptococcus pneumoniae 18	ERS019449
Streptococcus pneumoniae 1	ERS019450
Streptococcus pneumoniae 11	ERS019451
Streptococcus pneumoniae 11	ERS019452
Streptococcus pneumoniae 10	ERS019453
Streptococcus pneumoniae 8	ERS019454
Streptococcus pneumoniae 8	ERS019455
Streptococcus pneumoniae 14	ERS019528
Streptococcus pneumoniae 22	ERS019529
Streptococcus pneumoniae 24	ERS019530
Streptococcus pneumoniae 17	ERS019531
Streptococcus pneumoniae 14	ERS019532
Streptococcus pneumoniae 14	ERS019533
Streptococcus pneumoniae 11	ERS019534
Streptococcus pneumoniae 10	ERS019535
Streptococcus pneumoniae 4	ERS019536
Streptococcus pneumoniae 8	ERS019537
Streptococcus pneumoniae 31	ERS019519
Streptococcus pneumoniae 5	ERS019538
Streptococcus pneumoniae 2	ERS019539
Streptococcus pneumoniae 16	ERS019540
Streptococcus pneumoniae 10	ERS019541
Streptococcus pneumoniae 25	ERS019542
Streptococcus pneumoniae 31	ERS019520
Streptococcus pneumoniae 16	ERS019521
Streptococcus pneumoniae 11	ERS019522
Streptococcus pneumoniae 32	ERS019523
Streptococcus pneumoniae 16	ERS019524
Streptococcus pneumoniae 25	ERS019525
Streptococcus pneumoniae 25	ERS019526
Streptococcus pneumoniae 25	ERS019527
Streptococcus pneumoniae 28	ERS019552
Streptococcus pneumoniae 1	ERS019553
Streptococcus pneumoniae 22	ERS019554
Streptococcus pneumoniae 19	ERS019555
Streptococcus pneumoniae 16	ERS019556
Streptococcus pneumoniae 12	ERS019557
Streptococcus pneumoniae 1	ERS019558
Streptococcus pneumoniae 12	ERS019559
Streptococcus pneumoniae 21	ERS019560
Streptococcus pneumoniae 13	ERS019561
Streptococcus pneumoniae 1	ERS019543
Streptococcus pneumoniae 13	ERS019562
Streptococcus pneumoniae 1	ERS019563
Streptococcus pneumoniae 32	ERS019564
Streptococcus pneumoniae 10	ERS019565
Streptococcus pneumoniae 21	ERS019566
Streptococcus pneumoniae 33	ERS019544
Streptococcus pneumoniae 9	ERS019545
Streptococcus pneumoniae 17	ERS019546
Streptococcus pneumoniae 10	ERS019547
Streptococcus pneumoniae 14	ERS019548
Streptococcus pneumoniae 13	ERS019549
Streptococcus pneumoniae 1	ERS019550
Streptococcus pneumoniae 31	ERS019551
Streptococcus pneumoniae 10	ERS019481
Streptococcus pneumoniae 10	ERS019482
Streptococcus pneumoniae 18	ERS019483
Streptococcus pneumoniae 17	ERS019484
Streptococcus pneumoniae 1	ERS019485
Streptococcus pneumoniae 12	ERS019487
Streptococcus pneumoniae 14	ERS019488
Streptococcus pneumoniae 14	ERS019489
Streptococcus pneumoniae 2	ERS019471
Streptococcus pneumoniae 9	ERS019490
Streptococcus pneumoniae 24	ERS019491
Streptococcus pneumoniae 13	ERS019492
Streptococcus pneumoniae 31	ERS019493
Streptococcus pneumoniae 7	ERS019494
Streptococcus pneumoniae 10	ERS019472
Streptococcus pneumoniae 25	ERS019473
Streptococcus pneumoniae 31	ERS019474
Streptococcus pneumoniae 17	ERS019475
Streptococcus pneumoniae 24	ERS019476
Streptococcus pneumoniae 21	ERS019477
Streptococcus pneumoniae 22	ERS019478
Streptococcus pneumoniae 4	ERS019479
Streptococcus pneumoniae 24	ERS019504
Streptococcus pneumoniae 7	ERS019505
Streptococcus pneumoniae 10	ERS019506
Streptococcus pneumoniae 14	ERS019507
Streptococcus pneumoniae 24	ERS019508
Streptococcus pneumoniae 14	ERS019509
Streptococcus pneumoniae 1	ERS019510
Streptococcus pneumoniae 12	ERS019511
Streptococcus pneumoniae 14	ERS019512
Streptococcus pneumoniae 21	ERS019513
Streptococcus pneumoniae 1	ERS019495
Streptococcus pneumoniae 14	ERS019514
Streptococcus pneumoniae 1	ERS019515
Streptococcus pneumoniae 19	ERS019516
Streptococcus pneumoniae 22	ERS019517
Streptococcus pneumoniae 21	ERS019518
Streptococcus pneumoniae 14	ERS019496
Streptococcus pneumoniae 14	ERS019497
Streptococcus pneumoniae 1	ERS019498
Streptococcus pneumoniae 14	ERS019499
Streptococcus pneumoniae 1	ERS019500
Streptococcus pneumoniae 31	ERS019501
Streptococcus pneumoniae 19	ERS019502
Streptococcus pneumoniae 24	ERS019503
Streptococcus pneumoniae 30	ERS019576
Streptococcus pneumoniae 24	ERS019577
Streptococcus pneumoniae 7	ERS019578
Streptococcus pneumoniae 4	ERS019579
Streptococcus pneumoniae 14	ERS019580
Streptococcus pneumoniae 4	ERS019581
Streptococcus pneumoniae 6	ERS019582
Streptococcus pneumoniae 32	ERS019583
Streptococcus pneumoniae 13	ERS019584
Streptococcus pneumoniae 2	ERS019585
Streptococcus pneumoniae 31	ERS019567
Streptococcus pneumoniae 29	ERS019586
Streptococcus pneumoniae 28	ERS019587
Streptococcus pneumoniae 10	ERS019588
Streptococcus pneumoniae 14	ERS019589
Streptococcus pneumoniae 14	ERS019590
Streptococcus pneumoniae 4	ERS019568
Streptococcus pneumoniae 1	ERS019569
Streptococcus pneumoniae 2	ERS019570
Streptococcus pneumoniae 21	ERS019571
Streptococcus pneumoniae 24	ERS019572
Streptococcus pneumoniae 28	ERS019573
Streptococcus pneumoniae 14	ERS019574
Streptococcus pneumoniae 7	ERS019575
Streptococcus pneumoniae 1	ERS019600
Streptococcus pneumoniae 1	ERS019601
Streptococcus pneumoniae 25	ERS019602
Streptococcus pneumoniae 28	ERS019603
Streptococcus pneumoniae 10	ERS019604
Streptococcus pneumoniae 22	ERS019605
Streptococcus pneumoniae 1	ERS019606
Streptococcus pneumoniae 12	ERS019607
Streptococcus pneumoniae 32	ERS019608
Streptococcus pneumoniae 1	ERS019609
Streptococcus pneumoniae 25	ERS019591
Streptococcus pneumoniae 1	ERS019610
Streptococcus pneumoniae 8	ERS019611
Streptococcus pneumoniae 24	ERS019612
Streptococcus pneumoniae 14	ERS019613
Streptococcus pneumoniae 14	ERS019614
Streptococcus pneumoniae 10	ERS019592
Streptococcus pneumoniae 10	ERS019593
Streptococcus pneumoniae 22	ERS019594
Streptococcus pneumoniae 7	ERS019595
Streptococcus pneumoniae 27	ERS019596
Streptococcus pneumoniae 14	ERS019597
Streptococcus pneumoniae 2	ERS019598
Streptococcus pneumoniae 24	ERS019599
Streptococcus pneumoniae 21	ERS019624
Streptococcus pneumoniae 18	ERS019625
Streptococcus pneumoniae 17	ERS019626
Streptococcus pneumoniae 11	ERS019627
Streptococcus pneumoniae 21	ERS019628
Streptococcus pneumoniae 21	ERS019629
Streptococcus pneumoniae 4	ERS019630
Streptococcus pneumoniae 14	ERS019631
Streptococcus pneumoniae 12	ERS019632
Streptococcus pneumoniae 8	ERS019633
Streptococcus pneumoniae 31	ERS019615
Streptococcus pneumoniae 19	ERS019634
Streptococcus pneumoniae 27	ERS019635
Streptococcus pneumoniae 21	ERS019636
Streptococcus pneumoniae 25	ERS019637
Streptococcus pneumoniae 13	ERS019638
Streptococcus pneumoniae 24	ERS019616
Streptococcus pneumoniae 10	ERS019617
Streptococcus pneumoniae 14	ERS019618
Streptococcus pneumoniae 21	ERS019619
Streptococcus pneumoniae 1	ERS019620
Streptococcus pneumoniae 1	ERS019621
Streptococcus pneumoniae 9	ERS019622
Streptococcus pneumoniae 2	ERS019623
Streptococcus pneumoniae 1	ERS019648
Streptococcus pneumoniae 1	ERS019649
Streptococcus pneumoniae 4	ERS019650
Streptococcus pneumoniae 10	ERS019651
Streptococcus pneumoniae 16	ERS019652
Streptococcus pneumoniae 3	ERS019653
Streptococcus pneumoniae 4	ERS019654
Streptococcus pneumoniae 25	ERS019655
Streptococcus pneumoniae 11	ERS019656
Streptococcus pneumoniae 1	ERS019657
Streptococcus pneumoniae 21	ERS019639
Streptococcus pneumoniae 14	ERS019658
Streptococcus pneumoniae 10	ERS019659
Streptococcus pneumoniae 1	ERS019660
Streptococcus pneumoniae 25	ERS019661
Streptococcus pneumoniae 30	ERS019662
Streptococcus pneumoniae 21	ERS019640
Streptococcus pneumoniae 1	ERS019641
Streptococcus pneumoniae 16	ERS019642
Streptococcus pneumoniae 24	ERS019643
Streptococcus pneumoniae 21	ERS019644
Streptococcus pneumoniae 13	ERS019645
Streptococcus pneumoniae 8	ERS019646
Streptococcus pneumoniae 5	ERS019647
Streptococcus pneumoniae 6	ERS019672
Streptococcus pneumoniae 1	ERS019673
Streptococcus pneumoniae 22	ERS019674
Streptococcus pneumoniae 27	ERS019675
Streptococcus pneumoniae 10	ERS019676
Streptococcus pneumoniae 28	ERS019677
Streptococcus pneumoniae 14	ERS019679
Streptococcus pneumoniae 14	ERS019680
Streptococcus pneumoniae 4	ERS019681
Streptococcus pneumoniae 30	ERS019663
Streptococcus pneumoniae 1	ERS019682
Streptococcus pneumoniae 22	ERS019683
Streptococcus pneumoniae 1	ERS019684
Streptococcus pneumoniae 2	ERS019685
Streptococcus pneumoniae 1	ERS019686
Streptococcus pneumoniae 1	ERS019664
Streptococcus pneumoniae 12	ERS019665
Streptococcus pneumoniae 4	ERS019666
Streptococcus pneumoniae 17	ERS019667
Streptococcus pneumoniae 7	ERS019668
Streptococcus pneumoniae 4	ERS019669
Streptococcus pneumoniae 14	ERS019670
Streptococcus pneumoniae 14	ERS019671
Streptococcus pneumoniae 24	ERS019312
Streptococcus pneumoniae 2	ERS019313
Streptococcus pneumoniae 1	ERS019314
Streptococcus pneumoniae 9	ERS019315
Streptococcus pneumoniae 7	ERS019316
Streptococcus pneumoniae 24	ERS019317
Streptococcus pneumoniae 28	ERS019318
Streptococcus pneumoniae 7	ERS019319
Streptococcus pneumoniae 14	ERS019320
Streptococcus pneumoniae 16	ERS019321
Streptococcus pneumoniae 14	ERS019303
Streptococcus pneumoniae 1	ERS019322
Streptococcus pneumoniae 28	ERS019323
Streptococcus pneumoniae 32	ERS019324
Streptococcus pneumoniae 14	ERS019325
Streptococcus pneumoniae 25	ERS019326
Streptococcus pneumoniae 2	ERS019304
Streptococcus pneumoniae 21	ERS019305
Streptococcus pneumoniae 7	ERS019306
Streptococcus pneumoniae 9	ERS019307
Streptococcus pneumoniae 19	ERS019308
Streptococcus pneumoniae 4	ERS019309
Streptococcus pneumoniae 7	ERS019310
Streptococcus pneumoniae 4	ERS019311
Streptococcus pneumoniae 31	ERS019696
Streptococcus pneumoniae 24	ERS019697
Streptococcus pneumoniae 16	ERS019698
Streptococcus pneumoniae 14	ERS019699
Streptococcus pneumoniae 22	ERS019700
Streptococcus pneumoniae 14	ERS019701
Streptococcus pneumoniae 2	ERS019702
Streptococcus pneumoniae 14	ERS019703
Streptococcus pneumoniae 22	ERS019704
Streptococcus pneumoniae 25	ERS019705
Streptococcus pneumoniae 16	ERS019687
Streptococcus pneumoniae 28	ERS019706
Streptococcus pneumoniae 1	ERS019707
Streptococcus pneumoniae 12	ERS019708
Streptococcus pneumoniae 16	ERS019710
Streptococcus pneumoniae	ERS019688
Streptococcus pneumoniae 14	ERS019689
Streptococcus pneumoniae 13	ERS019690
Streptococcus pneumoniae 32	ERS019691
Streptococcus pneumoniae 2	ERS019692
Streptococcus pneumoniae 1	ERS019693
Streptococcus pneumoniae 4	ERS019694
Streptococcus pneumoniae 16	ERS019695
Streptococcus pneumoniae 31	ERS019336
Streptococcus pneumoniae 24	ERS019337
Streptococcus pneumoniae 1	ERS019338
Streptococcus pneumoniae 28	ERS019339
Streptococcus pneumoniae 19	ERS019340
Streptococcus pneumoniae 8	ERS019341
Streptococcus pneumoniae 24	ERS019342
Streptococcus pneumoniae 24	ERS019343
Streptococcus pneumoniae 14	ERS019344
Streptococcus pneumoniae 3	ERS019345
Streptococcus pneumoniae 24	ERS019327
Streptococcus pneumoniae 18	ERS019346
Streptococcus pneumoniae 10	ERS019347
Streptococcus pneumoniae 30	ERS019348
Streptococcus pneumoniae 24	ERS019349
Streptococcus pneumoniae 22	ERS019350
Streptococcus pneumoniae 4	ERS019328
Streptococcus pneumoniae 14	ERS019329
Streptococcus pneumoniae 3	ERS019330
Streptococcus pneumoniae 8	ERS019331
Streptococcus pneumoniae 14	ERS019332
Streptococcus pneumoniae 10	ERS019333
Streptococcus pneumoniae 21	ERS019334
Streptococcus pneumoniae 1	ERS019335
Streptococcus pneumoniae 22	ERS019384
Streptococcus pneumoniae 14	ERS019385
Streptococcus pneumoniae 21	ERS019386
Streptococcus pneumoniae 31	ERS019387
Streptococcus pneumoniae 7	ERS019388
Streptococcus pneumoniae 4	ERS019389
Streptococcus pneumoniae 24	ERS019390
Streptococcus pneumoniae 3	ERS019391
Streptococcus pneumoniae 1	ERS019392
Streptococcus pneumoniae 16	ERS019393
Streptococcus pneumoniae 1	ERS019375
Streptococcus pneumoniae 1	ERS019394
Streptococcus pneumoniae 13	ERS019395
Streptococcus pneumoniae 14	ERS019396
Streptococcus pneumoniae 9	ERS019397
Streptococcus pneumoniae 14	ERS019398
Streptococcus pneumoniae 24	ERS019376
Streptococcus pneumoniae 24	ERS019377
Streptococcus pneumoniae 19	ERS019378
Streptococcus pneumoniae 19	ERS019379
Streptococcus pneumoniae 11	ERS019380
Streptococcus pneumoniae 10	ERS019381
Streptococcus pneumoniae 31	ERS019382
Streptococcus pneumoniae 5	ERS019383
Streptococcus pneumoniae 29	ERS019408
Streptococcus pneumoniae 1	ERS019409
Streptococcus pneumoniae 12	ERS019410
Streptococcus pneumoniae 4	ERS019411
Streptococcus pneumoniae 11	ERS019412
Streptococcus pneumoniae 9	ERS019413
Streptococcus pneumoniae 10	ERS019414
Streptococcus pneumoniae 6	ERS019415
Streptococcus pneumoniae 14	ERS019416
Streptococcus pneumoniae 16	ERS019417
Streptococcus pneumoniae 2	ERS019399
Streptococcus pneumoniae 16	ERS019418
Streptococcus pneumoniae 13	ERS019419
Streptococcus pneumoniae 14	ERS019420
Streptococcus pneumoniae 1	ERS019421
Streptococcus pneumoniae 24	ERS019422
Streptococcus pneumoniae 7	ERS019400
Streptococcus pneumoniae 2	ERS019401
Streptococcus pneumoniae 4	ERS019402
Streptococcus pneumoniae 1	ERS019403
Streptococcus pneumoniae 4	ERS019404
Streptococcus pneumoniae 1	ERS019405
Streptococcus pneumoniae 7	ERS019406
Streptococcus pneumoniae 8	ERS019407
Streptococcus pneumoniae 14	ERS020408
Streptococcus pneumoniae 7	ERS020409
Streptococcus pneumoniae 12	ERS020410
Streptococcus pneumoniae 22	ERS020411
Streptococcus pneumoniae 24	ERS020412
Streptococcus pneumoniae 13	ERS020413
Streptococcus pneumoniae 10	ERS020414
Streptococcus pneumoniae 14	ERS020415
Streptococcus pneumoniae 24	ERS020416
Streptococcus pneumoniae 31	ERS020417
Streptococcus pneumoniae 16	ERS020399
Streptococcus pneumoniae 13	ERS020418
Streptococcus pneumoniae 16	ERS020419
Streptococcus pneumoniae 16	ERS020420
Streptococcus pneumoniae 16	ERS020421
Streptococcus pneumoniae 16	ERS020422
Streptococcus pneumoniae 10	ERS020400
Streptococcus pneumoniae 27	ERS020401
Streptococcus pneumoniae 10	ERS020402
Streptococcus pneumoniae 16	ERS020403
Streptococcus pneumoniae 26	ERS020404
Streptococcus pneumoniae 13	ERS020405
Streptococcus pneumoniae 1	ERS020406
Streptococcus pneumoniae 4	ERS020407
Streptococcus pneumoniae 33	ERS020432
Streptococcus pneumoniae 16	ERS020433
Streptococcus pneumoniae 7	ERS020434
Streptococcus pneumoniae 16	ERS020435
Streptococcus pneumoniae 32	ERS020436
Streptococcus pneumoniae 16	ERS020437
Streptococcus pneumoniae 1	ERS020438
Streptococcus pneumoniae 16	ERS020439
Streptococcus pneumoniae 16	ERS020440
Streptococcus pneumoniae 4	ERS020441
Streptococcus pneumoniae 19	ERS020423
Streptococcus pneumoniae 14	ERS020442
Streptococcus pneumoniae 26	ERS020443
Streptococcus pneumoniae 16	ERS020444
Streptococcus pneumoniae 4	ERS020445
Streptococcus pneumoniae 16	ERS020446
Streptococcus pneumoniae 24	ERS020424
Streptococcus pneumoniae 11	ERS020425
Streptococcus pneumoniae 24	ERS020426
Streptococcus pneumoniae 14	ERS020427
Streptococcus pneumoniae 6	ERS020428
Streptococcus pneumoniae 16	ERS020429
Streptococcus pneumoniae 3	ERS020430
Streptococcus pneumoniae 24	ERS020431
Streptococcus pneumoniae 24	ERS020457
Streptococcus pneumoniae 31	ERS020458
Streptococcus pneumoniae 16	ERS020459
Streptococcus pneumoniae 5	ERS020460
Streptococcus pneumoniae 33	ERS020461
Streptococcus pneumoniae 19	ERS020462
Streptococcus pneumoniae 16	ERS020463
Streptococcus pneumoniae 14	ERS020464
Streptococcus pneumoniae 14	ERS020465
Streptococcus pneumoniae 4	ERS020466
Streptococcus pneumoniae 24	ERS020467
Streptococcus pneumoniae 4	ERS020468
Streptococcus pneumoniae 1	ERS020469
Streptococcus pneumoniae 4	ERS020470
Streptococcus pneumoniae 26	ERS020448
Streptococcus pneumoniae 4	ERS020449
Streptococcus pneumoniae 1	ERS020450
Streptococcus pneumoniae 4	ERS020451
Streptococcus pneumoniae 24	ERS020452
Streptococcus pneumoniae 19	ERS020453
Streptococcus pneumoniae 16	ERS020454
Streptococcus pneumoniae 31	ERS020455
Streptococcus pneumoniae 13	ERS020480
Streptococcus pneumoniae 17	ERS020481
Streptococcus pneumoniae 7	ERS020482
Streptococcus pneumoniae 14	ERS020483
Streptococcus pneumoniae 13	ERS020484
Streptococcus pneumoniae 13	ERS020485
Streptococcus pneumoniae 1	ERS020486
Streptococcus pneumoniae 16	ERS020487
Streptococcus pneumoniae 16	ERS020488
Streptococcus pneumoniae 22	ERS020489
Streptococcus pneumoniae 16	ERS020471
Streptococcus pneumoniae 1	ERS020490
Streptococcus pneumoniae 25	ERS020491
Streptococcus pneumoniae 16	ERS020492
Streptococcus pneumoniae 1	ERS020493
Streptococcus pneumoniae 16	ERS020494
Streptococcus pneumoniae 13	ERS020472
Streptococcus pneumoniae 22	ERS020473
Streptococcus pneumoniae 5	ERS020475
Streptococcus pneumoniae 10	ERS020476
Streptococcus pneumoniae 4	ERS020477
Streptococcus pneumoniae 16	ERS020479
Streptococcus pneumoniae 24	ERS019360
Streptococcus pneumoniae 3	ERS019361
Streptococcus pneumoniae 24	ERS019362
Streptococcus pneumoniae 21	ERS019363
Streptococcus pneumoniae 2	ERS019364
Streptococcus pneumoniae 11	ERS019365
Streptococcus pneumoniae 2	ERS019366
Streptococcus pneumoniae 13	ERS019367
Streptococcus pneumoniae 22	ERS019368
Streptococcus pneumoniae 32	ERS019369
Streptococcus pneumoniae 4	ERS019351
Streptococcus pneumoniae 5	ERS019370
Streptococcus pneumoniae 24	ERS019371
Streptococcus pneumoniae 14	ERS019372
Streptococcus pneumoniae 2	ERS019373
Streptococcus pneumoniae 2	ERS019374
Streptococcus pneumoniae 16	ERS019352
Streptococcus pneumoniae 14	ERS019353
Streptococcus pneumoniae 11	ERS019354
Streptococcus pneumoniae 1	ERS019355
Streptococcus pneumoniae 22	ERS019356
Streptococcus pneumoniae 8	ERS019357
Streptococcus pneumoniae 8	ERS019358
Streptococcus pneumoniae 14	ERS019359
Streptococcus pneumoniae 4	ERS020864
Streptococcus pneumoniae 24	ERS020865
Streptococcus pneumoniae 9	ERS020866
Streptococcus pneumoniae 16	ERS020867
Streptococcus pneumoniae 9	ERS020868
Streptococcus pneumoniae 31	ERS020869
Streptococcus pneumoniae 1	ERS020870
Streptococcus pneumoniae 17	ERS020871
Streptococcus pneumoniae 4	ERS020872
Streptococcus pneumoniae 1	ERS020873
Streptococcus pneumoniae 4	ERS020855
Streptococcus pneumoniae 16	ERS020874
Streptococcus pneumoniae 14	ERS020875
Streptococcus pneumoniae 1	ERS020876
Streptococcus pneumoniae 10	ERS020877
Streptococcus pneumoniae 12	ERS020878
Streptococcus pneumoniae 29	ERS020856
Streptococcus pneumoniae 14	ERS020857
Streptococcus pneumoniae 4	ERS020858
Streptococcus pneumoniae 12	ERS020860
Streptococcus pneumoniae 1	ERS020861
Streptococcus pneumoniae 31	ERS020862
Streptococcus pneumoniae 2	ERS020863
Streptococcus pneumoniae 13	ERS020888
Streptococcus pneumoniae 4	ERS020889
Streptococcus pneumoniae 28	ERS020890
Streptococcus pneumoniae 10	ERS020891
Streptococcus pneumoniae 17	ERS020892
Streptococcus pneumoniae 6	ERS020893
Streptococcus pneumoniae 11	ERS020894
Streptococcus pneumoniae 4	ERS020895
Streptococcus pneumoniae 21	ERS020896
Streptococcus pneumoniae 12	ERS020897
Streptococcus pneumoniae 16	ERS020879
Streptococcus pneumoniae 16	ERS020898
Streptococcus pneumoniae 4	ERS020899
Streptococcus pneumoniae 13	ERS020900
Streptococcus pneumoniae 31	ERS020901
Streptococcus pneumoniae 3	ERS020902
Streptococcus pneumoniae 5	ERS020880
Streptococcus pneumoniae 16	ERS020882
Streptococcus pneumoniae 17	ERS020883
Streptococcus pneumoniae 16	ERS020884
Streptococcus pneumoniae 18	ERS020885
Streptococcus pneumoniae 4	ERS020886
Streptococcus pneumoniae 10	ERS020887
Streptococcus pneumoniae 11	ERS020912
Streptococcus pneumoniae 16	ERS020913
Streptococcus pneumoniae 9	ERS020914
Streptococcus pneumoniae 14	ERS020915
Streptococcus pneumoniae 9	ERS020916
Streptococcus pneumoniae 9	ERS020917
Streptococcus pneumoniae 16	ERS020918
Streptococcus pneumoniae 3	ERS020919
Streptococcus pneumoniae 33	ERS020920
Streptococcus pneumoniae 22	ERS020921
Streptococcus pneumoniae 14	ERS020903
Streptococcus pneumoniae 4	ERS020922
Streptococcus pneumoniae 22	ERS020923
Streptococcus pneumoniae 4	ERS020924
Streptococcus pneumoniae 14	ERS020925
Streptococcus pneumoniae 14	ERS020926
Streptococcus pneumoniae 10	ERS020904
Streptococcus pneumoniae 14	ERS020905
Streptococcus pneumoniae 7	ERS020907
Streptococcus pneumoniae 29	ERS020908
Streptococcus pneumoniae 21	ERS020909
Streptococcus pneumoniae 32	ERS020910
Streptococcus pneumoniae 16	ERS020911
Streptococcus pneumoniae 13	ERS020264
Streptococcus pneumoniae 4	ERS020265
Streptococcus pneumoniae 13	ERS020266
Streptococcus pneumoniae 16	ERS020267
Streptococcus pneumoniae 21	ERS020268
Streptococcus pneumoniae 11	ERS020269
Streptococcus pneumoniae 16	ERS020270
Streptococcus pneumoniae 14	ERS020271
Streptococcus pneumoniae 19	ERS020272
Streptococcus pneumoniae 10	ERS020273
Streptococcus pneumoniae 25	ERS020255
Streptococcus pneumoniae 14	ERS020274
Streptococcus pneumoniae 13	ERS020275
Streptococcus pneumoniae 8	ERS020277
Streptococcus pneumoniae 17	ERS020278
Streptococcus pneumoniae 31	ERS020256
Streptococcus pneumoniae 24	ERS020257
Streptococcus pneumoniae 25	ERS020258
Streptococcus pneumoniae 18	ERS020259
Streptococcus pneumoniae 10	ERS020260
Streptococcus pneumoniae 1	ERS020261
Streptococcus pneumoniae 32	ERS020262
Streptococcus pneumoniae 16	ERS020263
Streptococcus pneumoniae 28	ERS019720
Streptococcus pneumoniae 1	ERS019721
Streptococcus pneumoniae 4	ERS019722
Streptococcus pneumoniae 1	ERS019723
Streptococcus pneumoniae 22	ERS019724
Streptococcus pneumoniae 21	ERS019725
Streptococcus pneumoniae 22	ERS019726
Streptococcus pneumoniae 10	ERS019727
Streptococcus pneumoniae 25	ERS019728
Streptococcus pneumoniae 24	ERS019729
Streptococcus pneumoniae 8	ERS019711
Streptococcus pneumoniae 30	ERS019730
Streptococcus pneumoniae 11	ERS019731
Streptococcus pneumoniae 4	ERS019732
Streptococcus pneumoniae 24	ERS019733
Streptococcus pneumoniae 16	ERS019734
Streptococcus pneumoniae 8	ERS019712
Streptococcus pneumoniae 13	ERS019713
Streptococcus pneumoniae 13	ERS019714
Streptococcus pneumoniae 29	ERS019715
Streptococcus pneumoniae 18	ERS019716
Streptococcus pneumoniae 10	ERS019717
Streptococcus pneumoniae 14	ERS019718
Streptococcus pneumoniae 14	ERS019719
Streptococcus pneumoniae 24	ERS020096
Streptococcus pneumoniae 7	ERS020097
Streptococcus pneumoniae 13	ERS020098
Streptococcus pneumoniae 2	ERS020099
Streptococcus pneumoniae 22	ERS020100
Streptococcus pneumoniae 4	ERS020101
Streptococcus pneumoniae 31	ERS020102
Streptococcus pneumoniae 4	ERS020103
Streptococcus pneumoniae 19	ERS020104
Streptococcus pneumoniae 13	ERS020105
Streptococcus pneumoniae 7	ERS020087
Streptococcus pneumoniae 9	ERS020106
Streptococcus pneumoniae 24	ERS020107
Streptococcus pneumoniae 14	ERS020108
Streptococcus pneumoniae 9	ERS020109
Streptococcus pneumoniae 10	ERS020110
Streptococcus pneumoniae 10	ERS020088
Streptococcus pneumoniae 21	ERS020089
Streptococcus pneumoniae 11	ERS020090
Streptococcus pneumoniae 11	ERS020091
Streptococcus pneumoniae 16	ERS020092
Streptococcus pneumoniae 26	ERS020093
Streptococcus pneumoniae 14	ERS020094
Streptococcus pneumoniae 13	ERS020095
Streptococcus pneumoniae 12	ERS020120
Streptococcus pneumoniae 4	ERS020121
Streptococcus pneumoniae 13	ERS020122
Streptococcus pneumoniae 30	ERS020123
Streptococcus pneumoniae 1	ERS020124
Streptococcus pneumoniae 14	ERS020125
Streptococcus pneumoniae 14	ERS020126
Streptococcus pneumoniae 32	ERS020127
Streptococcus pneumoniae 4	ERS020128
Streptococcus pneumoniae 22	ERS020129
Streptococcus pneumoniae 16	ERS020111
Streptococcus pneumoniae 4	ERS020130
Streptococcus pneumoniae 25	ERS020131
Streptococcus pneumoniae 10	ERS020132
Streptococcus pneumoniae 4	ERS020133
Streptococcus pneumoniae 13	ERS020134
Streptococcus pneumoniae 7	ERS020112
Streptococcus pneumoniae 4	ERS020113
Streptococcus pneumoniae 4	ERS020114
Streptococcus pneumoniae 14	ERS020115
Streptococcus pneumoniae 24	ERS020116
Streptococcus pneumoniae 25	ERS020117
Streptococcus pneumoniae 24	ERS020118
Streptococcus pneumoniae 6	ERS020119
Streptococcus pneumoniae 25	ERS020144
Streptococcus pneumoniae 4	ERS020145
Streptococcus pneumoniae 4	ERS020146
Streptococcus pneumoniae 8	ERS020147
Streptococcus pneumoniae 10	ERS020148
Streptococcus pneumoniae 7	ERS020149
Streptococcus pneumoniae 1	ERS020150
Streptococcus pneumoniae 12	ERS020151
Streptococcus pneumoniae 16	ERS020152
Streptococcus pneumoniae 22	ERS020153
Streptococcus pneumoniae 4	ERS020135
Streptococcus pneumoniae 28	ERS020154
Streptococcus pneumoniae 4	ERS020155
Streptococcus pneumoniae 16	ERS020156
Streptococcus pneumoniae 22	ERS020157
Streptococcus pneumoniae 16	ERS020158
Streptococcus pneumoniae 6	ERS020136
Streptococcus pneumoniae 14	ERS020137
Streptococcus pneumoniae 16	ERS020138
Streptococcus pneumoniae 10	ERS020139
Streptococcus pneumoniae 14	ERS020140
Streptococcus pneumoniae 4	ERS020141
Streptococcus pneumoniae 2	ERS020142
Streptococcus pneumoniae 2	ERS020143
Streptococcus pneumoniae 1	ERS020168
Streptococcus pneumoniae 1	ERS020169
Streptococcus pneumoniae 22	ERS020170
Streptococcus pneumoniae 7	ERS020171
Streptococcus pneumoniae 14	ERS020172
Streptococcus pneumoniae 4	ERS020173
Streptococcus pneumoniae 32	ERS020174
Streptococcus pneumoniae 16	ERS020175
Streptococcus pneumoniae 16	ERS020176
Streptococcus pneumoniae 4	ERS020177
Streptococcus pneumoniae 32	ERS020159
Streptococcus pneumoniae 11	ERS020178
Streptococcus pneumoniae 1	ERS020179
Streptococcus pneumoniae 18	ERS020180
Streptococcus pneumoniae 24	ERS020181
Streptococcus pneumoniae 22	ERS020182
Streptococcus pneumoniae 1	ERS020161
Streptococcus pneumoniae 24	ERS020162
Streptococcus pneumoniae 11	ERS020163
Streptococcus pneumoniae 11	ERS020164
Streptococcus pneumoniae 30	ERS020165
Streptococcus pneumoniae 14	ERS020166
Streptococcus pneumoniae 25	ERS020167
Streptococcus pneumoniae 22	ERS020192
Streptococcus pneumoniae 16	ERS020193
Streptococcus pneumoniae 21	ERS020194
Streptococcus pneumoniae 14	ERS020195
Streptococcus pneumoniae 1	ERS020196
Streptococcus pneumoniae 13	ERS020197
Streptococcus pneumoniae 18	ERS020200
Streptococcus pneumoniae 10	ERS020201
Streptococcus pneumoniae 16	ERS020183
Streptococcus pneumoniae 5	ERS020202
Streptococcus pneumoniae 14	ERS020203
Streptococcus pneumoniae 24	ERS020204
Streptococcus pneumoniae 10	ERS020205
Streptococcus pneumoniae 6	ERS020206
Streptococcus pneumoniae 14	ERS020184
Streptococcus pneumoniae 10	ERS020185
Streptococcus pneumoniae 14	ERS020186
Streptococcus pneumoniae 21	ERS020187
Streptococcus pneumoniae 13	ERS020188
Streptococcus pneumoniae 4	ERS020189
Streptococcus pneumoniae 4	ERS020190
Streptococcus pneumoniae 12	ERS020191
Streptococcus pneumoniae 9	ERS020216
Streptococcus pneumoniae 12	ERS020217
Streptococcus pneumoniae 2	ERS020218
Streptococcus pneumoniae 24	ERS020219
Streptococcus pneumoniae 4	ERS020220
Streptococcus pneumoniae 3	ERS020221
Streptococcus pneumoniae 7	ERS020222
Streptococcus pneumoniae 7	ERS020223
Streptococcus pneumoniae 16	ERS020224
Streptococcus pneumoniae 24	ERS020225
Streptococcus pneumoniae 28	ERS020207
Streptococcus pneumoniae 2	ERS020226
Streptococcus pneumoniae 4	ERS020227
Streptococcus pneumoniae 14	ERS020228
Streptococcus pneumoniae 14	ERS020229
Streptococcus pneumoniae 18	ERS020230
Streptococcus pneumoniae 12	ERS020208
Streptococcus pneumoniae 4	ERS020209
Streptococcus pneumoniae 10	ERS020210
Streptococcus pneumoniae 1	ERS020211
Streptococcus pneumoniae 14	ERS020212
Streptococcus pneumoniae 7	ERS020213
Streptococcus pneumoniae 16	ERS020214
Streptococcus pneumoniae 16	ERS020215
Streptococcus pneumoniae 2	ERS020240
Streptococcus pneumoniae 16	ERS020241
Streptococcus pneumoniae 25	ERS020242
Streptococcus pneumoniae 4	ERS020243
Streptococcus pneumoniae 33	ERS020244
Streptococcus pneumoniae 27	ERS020245
Streptococcus pneumoniae 22	ERS020246
Streptococcus pneumoniae 24	ERS020248
Streptococcus pneumoniae 16	ERS020249
Streptococcus pneumoniae 24	ERS020231
Streptococcus pneumoniae 10	ERS020250
Streptococcus pneumoniae 1	ERS020251
Streptococcus pneumoniae 1	ERS020252
Streptococcus pneumoniae 16	ERS020253
Streptococcus pneumoniae 14	ERS020254
Streptococcus pneumoniae 1	ERS020232
Streptococcus pneumoniae 18	ERS020233
Streptococcus pneumoniae 1	ERS020234
Streptococcus pneumoniae 14	ERS020235
Streptococcus pneumoniae 5	ERS020236
Streptococcus pneumoniae 14	ERS020237
Streptococcus pneumoniae 29	ERS020238
Streptococcus pneumoniae 10	ERS020239
Streptococcus pneumoniae 13	ERS020504
Streptococcus pneumoniae 6	ERS020505
Streptococcus pneumoniae 24	ERS020506
Streptococcus pneumoniae 25	ERS020508
Streptococcus pneumoniae 16	ERS020509
Streptococcus pneumoniae 22	ERS020511
Streptococcus pneumoniae 2	ERS020512
Streptococcus pneumoniae 2	ERS020513
Streptococcus pneumoniae 16	ERS020495
Streptococcus pneumoniae 14	ERS020514
Streptococcus pneumoniae 31	ERS020516
Streptococcus pneumoniae 16	ERS020517
Streptococcus pneumoniae 1	ERS020518
Streptococcus pneumoniae 16	ERS020496
Streptococcus pneumoniae 17	ERS020497
Streptococcus pneumoniae 4	ERS020498
Streptococcus pneumoniae 17	ERS020499
Streptococcus pneumoniae 31	ERS020500
Streptococcus pneumoniae 5	ERS020501
Streptococcus pneumoniae 16	ERS020502
Streptococcus pneumoniae 26	ERS020503
Streptococcus pneumoniae 16	ERS020528
Streptococcus pneumoniae 19	ERS020530
Streptococcus pneumoniae 4	ERS020531
Streptococcus pneumoniae 16	ERS020532
Streptococcus pneumoniae 14	ERS020533
Streptococcus pneumoniae 22	ERS020534
Streptococcus pneumoniae 3	ERS020535
Streptococcus pneumoniae 22	ERS020536
Streptococcus pneumoniae 1	ERS020519
Streptococcus pneumoniae 12	ERS020538
Streptococcus pneumoniae 4	ERS020539
Streptococcus pneumoniae 17	ERS020540
Streptococcus pneumoniae 1	ERS020541
Streptococcus pneumoniae 14	ERS020542
Streptococcus pneumoniae 4	ERS020520
Streptococcus pneumoniae 14	ERS020521
Streptococcus pneumoniae 17	ERS020523
Streptococcus pneumoniae 11	ERS020524
Streptococcus pneumoniae 16	ERS020525
Streptococcus pneumoniae 11	ERS020526
Streptococcus pneumoniae 14	ERS020552
Streptococcus pneumoniae 4	ERS020553
Streptococcus pneumoniae 4	ERS020554
Streptococcus pneumoniae 2	ERS020555
Streptococcus pneumoniae 16	ERS020556
Streptococcus pneumoniae 1	ERS020557
Streptococcus pneumoniae 12	ERS020558
Streptococcus pneumoniae 18	ERS020559
Streptococcus pneumoniae 5	ERS020560
Streptococcus pneumoniae 16	ERS020561
Streptococcus pneumoniae 14	ERS020543
Streptococcus pneumoniae 18	ERS020562
Streptococcus pneumoniae 28	ERS020563
Streptococcus pneumoniae 25	ERS020564
Streptococcus pneumoniae 2	ERS020565
Streptococcus pneumoniae 16	ERS020566
Streptococcus pneumoniae 18	ERS020544
Streptococcus pneumoniae 16	ERS020545
Streptococcus pneumoniae 5	ERS020546
Streptococcus pneumoniae 4	ERS020547
Streptococcus pneumoniae 16	ERS020548
Streptococcus pneumoniae 16	ERS020549
Streptococcus pneumoniae 18	ERS020550
Streptococcus pneumoniae 1	ERS020551
Streptococcus pneumoniae 1	ERS020576
Streptococcus pneumoniae 4	ERS020577
Streptococcus pneumoniae 8	ERS020578
Streptococcus pneumoniae 14	ERS020579
Streptococcus pneumoniae 8	ERS020580
Streptococcus pneumoniae 13	ERS020581
Streptococcus pneumoniae 4	ERS020582
Streptococcus pneumoniae 14	ERS020583
Streptococcus pneumoniae 16	ERS020584
Streptococcus pneumoniae 4	ERS020585
Streptococcus pneumoniae 2	ERS020567
Streptococcus pneumoniae 4	ERS020586
Streptococcus pneumoniae 6	ERS020587
Streptococcus pneumoniae 27	ERS020588
Streptococcus pneumoniae 13	ERS020589
Streptococcus pneumoniae 16	ERS020590
Streptococcus pneumoniae 25	ERS020568
Streptococcus pneumoniae 14	ERS020569
Streptococcus pneumoniae 16	ERS020570
Streptococcus pneumoniae 16	ERS020571
Streptococcus pneumoniae 5	ERS020572
Streptococcus pneumoniae 26	ERS020573
Streptococcus pneumoniae 16	ERS020574
Streptococcus pneumoniae 27	ERS020575
Streptococcus pneumoniae 14	ERS020600
Streptococcus pneumoniae 14	ERS020601
Streptococcus pneumoniae 1	ERS020602
Streptococcus pneumoniae 1	ERS020603
Streptococcus pneumoniae 1	ERS020604
Streptococcus pneumoniae 16	ERS020605
Streptococcus pneumoniae 1	ERS020606
Streptococcus pneumoniae 3	ERS020607
Streptococcus pneumoniae 4	ERS020608
Streptococcus pneumoniae 2	ERS020609
Streptococcus pneumoniae 31	ERS020591
Streptococcus pneumoniae 2	ERS020610
Streptococcus pneumoniae 16	ERS020611
Streptococcus pneumoniae 9	ERS020612
Streptococcus pneumoniae 33	ERS020613
Streptococcus pneumoniae 10	ERS020614
Streptococcus pneumoniae 14	ERS020592
Streptococcus pneumoniae 16	ERS020593
Streptococcus pneumoniae 7	ERS020594
Streptococcus pneumoniae 32	ERS020595
Streptococcus pneumoniae 5	ERS020596
Streptococcus pneumoniae 4	ERS020597
Streptococcus pneumoniae 1	ERS020598
Streptococcus pneumoniae 16	ERS020599
Streptococcus pneumoniae 13	ERS020624
Streptococcus pneumoniae 11	ERS020625
Streptococcus pneumoniae 3	ERS020626
Streptococcus pneumoniae 4	ERS020627
Streptococcus pneumoniae 8	ERS020628
Streptococcus pneumoniae 24	ERS020629
Streptococcus pneumoniae 25	ERS020630
Streptococcus pneumoniae 9	ERS020631
Streptococcus pneumoniae 9	ERS020632
Streptococcus pneumoniae 16	ERS020633
Streptococcus pneumoniae 31	ERS020615
Streptococcus pneumoniae 8	ERS020634
Streptococcus pneumoniae 4	ERS020635
Streptococcus pneumoniae 14	ERS020636
Streptococcus pneumoniae 32	ERS020637
Streptococcus pneumoniae 14	ERS020638
Streptococcus pneumoniae 21	ERS020616
Streptococcus pneumoniae 4	ERS020617
Streptococcus pneumoniae 2	ERS020618
Streptococcus pneumoniae 32	ERS020619
Streptococcus pneumoniae 2	ERS020620
Streptococcus pneumoniae 13	ERS020621
Streptococcus pneumoniae 32	ERS020622
Streptococcus pneumoniae 17	ERS020623
Streptococcus pneumoniae 14	ERS020720
Streptococcus pneumoniae 2	ERS020721
Streptococcus pneumoniae 32	ERS020722
Streptococcus pneumoniae 8	ERS020723
Streptococcus pneumoniae 14	ERS020724
Streptococcus pneumoniae 22	ERS020725
Streptococcus pneumoniae 7	ERS020726
Streptococcus pneumoniae 1	ERS020727
Streptococcus pneumoniae 25	ERS020728
Streptococcus pneumoniae 4	ERS020729
Streptococcus pneumoniae 10	ERS020711
Streptococcus pneumoniae 31	ERS020730
Streptococcus pneumoniae 32	ERS020731
Streptococcus pneumoniae 14	ERS020732
Streptococcus pneumoniae 18	ERS020733
Streptococcus pneumoniae 33	ERS020734
Streptococcus pneumoniae 11	ERS020712
Streptococcus pneumoniae 9	ERS020713
Streptococcus pneumoniae 11	ERS020714
Streptococcus pneumoniae 14	ERS020715
Streptococcus pneumoniae 14	ERS020716
Streptococcus pneumoniae 32	ERS020717
Streptococcus pneumoniae 22	ERS020718
Streptococcus pneumoniae 14	ERS020719
Streptococcus pneumoniae 21	ERS020744
Streptococcus pneumoniae 18	ERS020746
Streptococcus pneumoniae 31	ERS020747
Streptococcus pneumoniae 18	ERS020749
Streptococcus pneumoniae 1	ERS020750
Streptococcus pneumoniae 17	ERS020751
Streptococcus pneumoniae 4	ERS020753
Streptococcus pneumoniae 16	ERS020735
Streptococcus pneumoniae 26	ERS020754
Streptococcus pneumoniae 31	ERS020755
Streptococcus pneumoniae 28	ERS020756
Streptococcus pneumoniae 31	ERS020757
Streptococcus pneumoniae 2	ERS020758
Streptococcus pneumoniae 4	ERS020736
Streptococcus pneumoniae 5	ERS020737
Streptococcus pneumoniae 13	ERS020738
Streptococcus pneumoniae 11	ERS020739
Streptococcus pneumoniae 16	ERS020740
Streptococcus pneumoniae 26	ERS020741
Streptococcus pneumoniae 29	ERS020742
Streptococcus pneumoniae 30	ERS020743
Streptococcus pneumoniae 16	ERS020768
Streptococcus pneumoniae 25	ERS020769
Streptococcus pneumoniae 33	ERS020770
Streptococcus pneumoniae 9	ERS020771
Streptococcus pneumoniae 16	ERS020772
Streptococcus pneumoniae 9	ERS020773
Streptococcus pneumoniae 16	ERS020774
Streptococcus pneumoniae 1	ERS020775
Streptococcus pneumoniae 1	ERS020776
Streptococcus pneumoniae 22	ERS020777
Streptococcus pneumoniae 4	ERS020759
Streptococcus pneumoniae 14	ERS020778
Streptococcus pneumoniae 6	ERS020779
Streptococcus pneumoniae 13	ERS020780
Streptococcus pneumoniae 9	ERS020781
Streptococcus pneumoniae 16	ERS020782
Streptococcus pneumoniae 4	ERS020760
Streptococcus pneumoniae 31	ERS020761
Streptococcus pneumoniae 10	ERS020762
Streptococcus pneumoniae 28	ERS020763
Streptococcus pneumoniae 1	ERS020764
Streptococcus pneumoniae 14	ERS020765
Streptococcus pneumoniae 4	ERS020766
Streptococcus pneumoniae 24	ERS020767
Streptococcus pneumoniae 16	ERS020792
Streptococcus pneumoniae 22	ERS020793
Streptococcus pneumoniae 16	ERS020794
Streptococcus pneumoniae 16	ERS020795
Streptococcus pneumoniae 4	ERS020796
Streptococcus pneumoniae 24	ERS020797
Streptococcus pneumoniae 4	ERS020798
Streptococcus pneumoniae 14	ERS020799
Streptococcus pneumoniae 14	ERS020801
Streptococcus pneumoniae 27	ERS020783
Streptococcus pneumoniae 2	ERS020802
Streptococcus pneumoniae 26	ERS020803
Streptococcus pneumoniae 16	ERS020804
Streptococcus pneumoniae 28	ERS020805
Streptococcus pneumoniae 16	ERS020806
Streptococcus pneumoniae 10	ERS020784
Streptococcus pneumoniae 30	ERS020785
Streptococcus pneumoniae 1	ERS020786
Streptococcus pneumoniae 3	ERS020787
Streptococcus pneumoniae 16	ERS020788
Streptococcus pneumoniae 24	ERS020789
Streptococcus pneumoniae 32	ERS020790
Streptococcus pneumoniae 16	ERS020791
Streptococcus pneumoniae 25	ERS020816
Streptococcus pneumoniae 2	ERS020817
Streptococcus pneumoniae 11	ERS020818
Streptococcus pneumoniae 32	ERS020819
Streptococcus pneumoniae 16	ERS020820
Streptococcus pneumoniae 3	ERS020821
Streptococcus pneumoniae 4	ERS020822
Streptococcus pneumoniae 22	ERS020823
Streptococcus pneumoniae 11	ERS020824
Streptococcus pneumoniae 4	ERS020825
Streptococcus pneumoniae 21	ERS020807
Streptococcus pneumoniae 14	ERS020826
Streptococcus pneumoniae 21	ERS020827
Streptococcus pneumoniae 16	ERS020828
Streptococcus pneumoniae 33	ERS020829
Streptococcus pneumoniae 21	ERS020830
Streptococcus pneumoniae 10	ERS020808
Streptococcus pneumoniae 18	ERS020809
Streptococcus pneumoniae 18	ERS020810
Streptococcus pneumoniae 1	ERS020811
Streptococcus pneumoniae 14	ERS020812
Streptococcus pneumoniae 12	ERS020813
Streptococcus pneumoniae 16	ERS020814
Streptococcus pneumoniae 16	ERS020815
Streptococcus pneumoniae 10	ERS020984
Streptococcus pneumoniae 32	ERS020985
Streptococcus pneumoniae 6	ERS020986
Streptococcus pneumoniae 14	ERS020987
Streptococcus pneumoniae 32	ERS020988
Streptococcus pneumoniae 4	ERS020989
Streptococcus pneumoniae 28	ERS020990
Streptococcus pneumoniae 16	ERS020991
Streptococcus pneumoniae 22	ERS020992
Streptococcus pneumoniae 18	ERS020993
Streptococcus pneumoniae 10	ERS020975
Streptococcus pneumoniae 4	ERS020994
Streptococcus pneumoniae 11	ERS020995
Streptococcus pneumoniae 21	ERS020996
Streptococcus pneumoniae 1	ERS020997
Streptococcus pneumoniae 19	ERS020998
Streptococcus pneumoniae 4	ERS020976
Streptococcus pneumoniae 3	ERS020977
Streptococcus pneumoniae 4	ERS020978
Streptococcus pneumoniae 19	ERS020979
Streptococcus pneumoniae 18	ERS020980
Streptococcus pneumoniae 17	ERS020981
Streptococcus pneumoniae 16	ERS020982
Streptococcus pneumoniae 20	ERS020983
Streptococcus pneumoniae 32	ERS021009
Streptococcus pneumoniae 33	ERS021010
Streptococcus pneumoniae 4	ERS021011
Streptococcus pneumoniae 1	ERS021012
Streptococcus pneumoniae 4	ERS021013
Streptococcus pneumoniae 1	ERS021014
Streptococcus pneumoniae 12	ERS021015
Streptococcus pneumoniae 16	ERS021016
Streptococcus pneumoniae 14	ERS021017
Streptococcus pneumoniae 10	ERS021018
Streptococcus pneumoniae 32	ERS020999
Streptococcus pneumoniae 14	ERS021019
Streptococcus pneumoniae 14	ERS021020
Streptococcus pneumoniae 19	ERS021021
Streptococcus pneumoniae 32	ERS021022
Streptococcus pneumoniae 2	ERS021000
Streptococcus pneumoniae 12	ERS021001
Streptococcus pneumoniae 16	ERS021002
Streptococcus pneumoniae 4	ERS021003
Streptococcus pneumoniae 13	ERS021004
Streptococcus pneumoniae 32	ERS021006
Streptococcus pneumoniae 16	ERS021007
Streptococcus pneumoniae 14	ERS021008
Streptococcus pneumoniae 10	ERS021032
Streptococcus pneumoniae 14	ERS021033
Streptococcus pneumoniae 21	ERS021034
Streptococcus pneumoniae 1	ERS021035
Streptococcus pneumoniae 1	ERS021036
Streptococcus pneumoniae 18	ERS021037
Streptococcus pneumoniae 27	ERS021038
Streptococcus pneumoniae 29	ERS021039
Streptococcus pneumoniae 4	ERS021041
Streptococcus pneumoniae 16	ERS021023
Streptococcus pneumoniae 2	ERS021042
Streptococcus pneumoniae 26	ERS021043
Streptococcus pneumoniae 17	ERS021044
Streptococcus pneumoniae 32	ERS021045
Streptococcus pneumoniae 16	ERS021046
Streptococcus pneumoniae 17	ERS021024
Streptococcus pneumoniae 16	ERS021025
Streptococcus pneumoniae 16	ERS021026
Streptococcus pneumoniae 21	ERS021027
Streptococcus pneumoniae 16	ERS021028
Streptococcus pneumoniae 19	ERS021029
Streptococcus pneumoniae 31	ERS021030
Streptococcus pneumoniae 28	ERS021031
Streptococcus pneumoniae 25	ERS021056
Streptococcus pneumoniae 22	ERS021057
Streptococcus pneumoniae 10	ERS021058
Streptococcus pneumoniae 18	ERS021059
Streptococcus pneumoniae 4	ERS021060
Streptococcus pneumoniae 14	ERS021061
Streptococcus pneumoniae 25	ERS021062
Streptococcus pneumoniae 4	ERS021063
Streptococcus pneumoniae 14	ERS021064
Streptococcus pneumoniae 10	ERS021065
Streptococcus pneumoniae 9	ERS021066
Streptococcus pneumoniae 9	ERS021067
Streptococcus pneumoniae 3	ERS021068
Streptococcus pneumoniae 12	ERS021069
Streptococcus pneumoniae 3	ERS021070
Streptococcus pneumoniae 32	ERS021048
Streptococcus pneumoniae 32	ERS021049
Streptococcus pneumoniae 13	ERS021050
Streptococcus pneumoniae 8	ERS021051
Streptococcus pneumoniae 17	ERS021052
Streptococcus pneumoniae 16	ERS021053
Streptococcus pneumoniae 12	ERS021054
Streptococcus pneumoniae 5	ERS021055
Streptococcus pneumoniae 25	ERS020288
Streptococcus pneumoniae 8	ERS020289
Streptococcus pneumoniae 8	ERS020290
Streptococcus pneumoniae 2	ERS020291
Streptococcus pneumoniae 24	ERS020292
Streptococcus pneumoniae 17	ERS020293
Streptococcus pneumoniae 4	ERS020294
Streptococcus pneumoniae 22	ERS020295
Streptococcus pneumoniae 12	ERS020296
Streptococcus pneumoniae 32	ERS020297
Streptococcus pneumoniae 1	ERS020279
Streptococcus pneumoniae 16	ERS020298
Streptococcus pneumoniae 16	ERS020300
Streptococcus pneumoniae 9	ERS020301
Streptococcus pneumoniae 4	ERS020302
Streptococcus pneumoniae 27	ERS020280
Streptococcus pneumoniae 22	ERS020281
Streptococcus pneumoniae 6	ERS020282
Streptococcus pneumoniae 30	ERS020283
Streptococcus pneumoniae 14	ERS020284
Streptococcus pneumoniae 8	ERS020285
Streptococcus pneumoniae 1	ERS020286
Streptococcus pneumoniae 5	ERS020287
Streptococcus pneumoniae 31	ERS020312
Streptococcus pneumoniae 16	ERS020313
Streptococcus pneumoniae 5	ERS020314
Streptococcus pneumoniae 19	ERS020315
Streptococcus pneumoniae 1	ERS020316
Streptococcus pneumoniae 3	ERS020317
Streptococcus pneumoniae 2	ERS020318
Streptococcus pneumoniae 24	ERS020319
Streptococcus pneumoniae 1	ERS020320
Streptococcus pneumoniae 28	ERS020321
Streptococcus pneumoniae 1	ERS020303
Streptococcus pneumoniae 14	ERS020322
Streptococcus pneumoniae 14	ERS020323
Streptococcus pneumoniae 9	ERS020324
Streptococcus pneumoniae 2	ERS020325
Streptococcus pneumoniae 27	ERS020326
Streptococcus pneumoniae 10	ERS020304
Streptococcus pneumoniae 11	ERS020305
Streptococcus pneumoniae 2	ERS020306
Streptococcus pneumoniae 13	ERS020307
Streptococcus pneumoniae 2	ERS020308
Streptococcus pneumoniae 1	ERS020309
Streptococcus pneumoniae 1	ERS020310
Streptococcus pneumoniae 8	ERS020311
Streptococcus pneumoniae 31	ERS020384
Streptococcus pneumoniae 25	ERS020385
Streptococcus pneumoniae 11	ERS020386
Streptococcus pneumoniae 4	ERS020387
Streptococcus pneumoniae 10	ERS020388
Streptococcus pneumoniae 33	ERS020389
Streptococcus pneumoniae 13	ERS020390
Streptococcus pneumoniae 13	ERS020391
Streptococcus pneumoniae 14	ERS020392
Streptococcus pneumoniae 14	ERS020393
Streptococcus pneumoniae 14	ERS020375
Streptococcus pneumoniae 4	ERS020394
Streptococcus pneumoniae 19	ERS020396
Streptococcus pneumoniae 16	ERS020397
Streptococcus pneumoniae 10	ERS020398
Streptococcus pneumoniae 3	ERS020376
Streptococcus pneumoniae 28	ERS020377
Streptococcus pneumoniae 4	ERS020378
Streptococcus pneumoniae 33	ERS020379
Streptococcus pneumoniae 5	ERS020381
Streptococcus pneumoniae 13	ERS020382
Streptococcus pneumoniae 16	ERS020383
Streptococcus pneumoniae 25	ERS020648
Streptococcus pneumoniae 4	ERS020649
Streptococcus pneumoniae 1	ERS020650
Streptococcus pneumoniae 2	ERS020651
Streptococcus pneumoniae 32	ERS020653
Streptococcus pneumoniae 4	ERS020654
Streptococcus pneumoniae 31	ERS020655
Streptococcus pneumoniae 10	ERS020656
Streptococcus pneumoniae 4	ERS020657
Streptococcus pneumoniae 22	ERS020639
Streptococcus pneumoniae 4	ERS020659
Streptococcus pneumoniae 16	ERS020660
Streptococcus pneumoniae 16	ERS020661
Streptococcus pneumoniae 9	ERS020662
Streptococcus pneumoniae 7	ERS020640
Streptococcus pneumoniae 11	ERS020641
Streptococcus pneumoniae 16	ERS020642
Streptococcus pneumoniae 22	ERS020643
Streptococcus pneumoniae 31	ERS020644
Streptococcus pneumoniae 6	ERS020645
Streptococcus pneumoniae 16	ERS020646
Streptococcus pneumoniae 32	ERS020647
Streptococcus pneumoniae 3	ERS020672
Streptococcus pneumoniae 22	ERS020673
Streptococcus pneumoniae 28	ERS020674
Streptococcus pneumoniae 11	ERS020675
Streptococcus pneumoniae 10	ERS020676
Streptococcus pneumoniae 28	ERS020677
Streptococcus pneumoniae 19	ERS020678
Streptococcus pneumoniae 25	ERS020679
Streptococcus pneumoniae 17	ERS020680
Streptococcus pneumoniae 33	ERS020681
Streptococcus pneumoniae 27	ERS020663
Streptococcus pneumoniae 30	ERS020682
Streptococcus pneumoniae 9	ERS020683
Streptococcus pneumoniae 1	ERS020684
Streptococcus pneumoniae 29	ERS020685
Streptococcus pneumoniae 9	ERS020686
Streptococcus pneumoniae 6	ERS020664
Streptococcus pneumoniae 24	ERS020665
Streptococcus pneumoniae 31	ERS020666
Streptococcus pneumoniae 14	ERS020667
Streptococcus pneumoniae 14	ERS020668
Streptococcus pneumoniae 5	ERS020669
Streptococcus pneumoniae 14	ERS020670
Streptococcus pneumoniae 25	ERS020671
Streptococcus pneumoniae 3	ERS020696
Streptococcus pneumoniae 22	ERS020697
Streptococcus pneumoniae 1	ERS020698
Streptococcus pneumoniae 27	ERS020700
Streptococcus pneumoniae 9	ERS020701
Streptococcus pneumoniae 4	ERS020702
Streptococcus pneumoniae 18	ERS020703
Streptococcus pneumoniae 14	ERS020704
Streptococcus pneumoniae 16	ERS020706
Streptococcus pneumoniae 10	ERS020687
Streptococcus pneumoniae 5	ERS020707
Streptococcus pneumoniae 16	ERS020708
Streptococcus pneumoniae 1	ERS020709
Streptococcus pneumoniae 14	ERS020710
Streptococcus pneumoniae 4	ERS020688
Streptococcus pneumoniae 10	ERS020689
Streptococcus pneumoniae 28	ERS020690
Streptococcus pneumoniae 4	ERS020691
Streptococcus pneumoniae 17	ERS020693
Streptococcus pneumoniae 13	ERS020694
Streptococcus pneumoniae 16	ERS020336
Streptococcus pneumoniae 31	ERS020337
Streptococcus pneumoniae 10	ERS020338
Streptococcus pneumoniae 16	ERS020339
Streptococcus pneumoniae 13	ERS020340
Streptococcus pneumoniae 12	ERS020341
Streptococcus pneumoniae 14	ERS020342
Streptococcus pneumoniae 8	ERS020343
Streptococcus pneumoniae 31	ERS020344
Streptococcus pneumoniae 14	ERS020345
Streptococcus pneumoniae 4	ERS020327
Streptococcus pneumoniae 12	ERS020346
Streptococcus pneumoniae 21	ERS020347
Streptococcus pneumoniae 16	ERS020348
Streptococcus pneumoniae 16	ERS020349
Streptococcus pneumoniae 22	ERS020350
Streptococcus pneumoniae 3	ERS020328
Streptococcus pneumoniae 16	ERS020329
Streptococcus pneumoniae 24	ERS020330
Streptococcus pneumoniae 24	ERS020331
Streptococcus pneumoniae 14	ERS020332
Streptococcus pneumoniae 4	ERS020333
Streptococcus pneumoniae 4	ERS020335
Streptococcus pneumoniae 10	ERS020360
Streptococcus pneumoniae 4	ERS020361
Streptococcus pneumoniae 16	ERS020362
Streptococcus pneumoniae 16	ERS020363
Streptococcus pneumoniae 16	ERS020364
Streptococcus pneumoniae 27	ERS020365
Streptococcus pneumoniae 16	ERS020367
Streptococcus pneumoniae 19	ERS020368
Streptococcus pneumoniae 16	ERS020369
Streptococcus pneumoniae 12	ERS020351
Streptococcus pneumoniae 4	ERS020370
Streptococcus pneumoniae 4	ERS020371
Streptococcus pneumoniae 29	ERS020372
Streptococcus pneumoniae 16	ERS020373
Streptococcus pneumoniae 16	ERS020374
Streptococcus pneumoniae 12	ERS020352
Streptococcus pneumoniae 4	ERS020353
Streptococcus pneumoniae 13	ERS020354
Streptococcus pneumoniae 10	ERS020355
Streptococcus pneumoniae 28	ERS020356
Streptococcus pneumoniae 28	ERS020357
Streptococcus pneumoniae 7	ERS020358
Streptococcus pneumoniae 26	ERS020359
Streptococcus pneumoniae 10	ERS020936
Streptococcus pneumoniae 17	ERS020937
Streptococcus pneumoniae 10	ERS020938
Streptococcus pneumoniae 4	ERS020939
Streptococcus pneumoniae 14	ERS020940
Streptococcus pneumoniae 25	ERS020941
Streptococcus pneumoniae 11	ERS020942
Streptococcus pneumoniae 4	ERS020943
Streptococcus pneumoniae 11	ERS020944
Streptococcus pneumoniae 32	ERS020945
Streptococcus pneumoniae 21	ERS020927
Streptococcus pneumoniae 10	ERS020946
Streptococcus pneumoniae 14	ERS020947
Streptococcus pneumoniae 1	ERS020948
Streptococcus pneumoniae 27	ERS020949
Streptococcus pneumoniae 18	ERS020950
Streptococcus pneumoniae 16	ERS020928
Streptococcus pneumoniae 1	ERS020929
Streptococcus pneumoniae 22	ERS020930
Streptococcus pneumoniae 1	ERS020931
Streptococcus pneumoniae 14	ERS020932
Streptococcus pneumoniae 16	ERS020933
Streptococcus pneumoniae 32	ERS020934
Streptococcus pneumoniae 14	ERS020935
Streptococcus pneumoniae 16	ERS020960
Streptococcus pneumoniae 10	ERS020961
Streptococcus pneumoniae 10	ERS020962
Streptococcus pneumoniae 16	ERS020963
Streptococcus pneumoniae 32	ERS020964
Streptococcus pneumoniae 14	ERS020965
Streptococcus pneumoniae 9	ERS020966
Streptococcus pneumoniae 14	ERS020967
Streptococcus pneumoniae 4	ERS020968
Streptococcus pneumoniae 10	ERS020969
Streptococcus pneumoniae 8	ERS020951
Streptococcus pneumoniae 6	ERS020970
Streptococcus pneumoniae 18	ERS020971
Streptococcus pneumoniae 14	ERS020972
Streptococcus pneumoniae 4	ERS020973
Streptococcus pneumoniae 2	ERS020974
Streptococcus pneumoniae 32	ERS020952
Streptococcus pneumoniae 14	ERS020953
Streptococcus pneumoniae 26	ERS020954
Streptococcus pneumoniae 10	ERS020955
Streptococcus pneumoniae 20	ERS020956
Streptococcus pneumoniae 33	ERS020957
Streptococcus pneumoniae 19	ERS020958
Streptococcus pneumoniae 21	ERS020959
Streptococcus pneumoniae 16	ERS021176
Streptococcus pneumoniae 25	ERS021177
Streptococcus pneumoniae 13	ERS021178
Streptococcus pneumoniae 16	ERS021179
Streptococcus pneumoniae 9	ERS021180
Streptococcus pneumoniae 16	ERS021181
Streptococcus pneumoniae 4	ERS021182
Streptococcus pneumoniae 25	ERS021183
Streptococcus pneumoniae 10	ERS021184
Streptococcus pneumoniae 14	ERS021185
Streptococcus pneumoniae 13	ERS021167
Streptococcus pneumoniae 6	ERS021186
Streptococcus pneumoniae 14	ERS021187
Streptococcus pneumoniae 10	ERS021188
Streptococcus pneumoniae 13	ERS021189
Streptococcus pneumoniae 21	ERS021190
Streptococcus pneumoniae 25	ERS021168
Streptococcus pneumoniae 17	ERS021169
Streptococcus pneumoniae 16	ERS021170
Streptococcus pneumoniae 16	ERS021171
Streptococcus pneumoniae 10	ERS021172
Streptococcus pneumoniae 2	ERS021173
Streptococcus pneumoniae 3	ERS021174
Streptococcus pneumoniae 24	ERS021175
Streptococcus pneumoniae 17	ERS021200
Streptococcus pneumoniae 3	ERS021201
Streptococcus pneumoniae 22	ERS021202
Streptococcus pneumoniae 1	ERS021203
Streptococcus pneumoniae 4	ERS021204
Streptococcus pneumoniae 31	ERS021205
Streptococcus pneumoniae 16	ERS021206
Streptococcus pneumoniae 2	ERS021207
Streptococcus pneumoniae 3	ERS021209
Streptococcus pneumoniae 30	ERS021191
Streptococcus pneumoniae 4	ERS021210
Streptococcus pneumoniae 17	ERS021211
Streptococcus pneumoniae 14	ERS021212
Streptococcus pneumoniae 32	ERS021213
Streptococcus pneumoniae 21	ERS021192
Streptococcus pneumoniae 4	ERS021193
Streptococcus pneumoniae 14	ERS021194
Streptococcus pneumoniae 25	ERS021195
Streptococcus pneumoniae 19	ERS021196
Streptococcus pneumoniae 16	ERS021197
Streptococcus pneumoniae 14	ERS021198
Streptococcus pneumoniae 3	ERS021199
Streptococcus pneumoniae 5	ERS021224
Streptococcus pneumoniae 20	ERS021225
Streptococcus pneumoniae 1	ERS021226
Streptococcus pneumoniae 5	ERS021227
Streptococcus pneumoniae 3	ERS021228
Streptococcus pneumoniae 14	ERS021229
Streptococcus pneumoniae 10	ERS021230
Streptococcus pneumoniae 16	ERS021231
Streptococcus pneumoniae 4	ERS021232
Streptococcus pneumoniae 4	ERS021233
Streptococcus pneumoniae 22	ERS021215
Streptococcus pneumoniae 1	ERS021234
Streptococcus pneumoniae 24	ERS021235
Streptococcus pneumoniae 24	ERS021236
Streptococcus pneumoniae 10	ERS021237
Streptococcus pneumoniae 1	ERS021238
Streptococcus pneumoniae 1	ERS021216
Streptococcus pneumoniae 4	ERS021217
Streptococcus pneumoniae 19	ERS021218
Streptococcus pneumoniae 1	ERS021219
Streptococcus pneumoniae 21	ERS021220
Streptococcus pneumoniae 12	ERS021222
Streptococcus pneumoniae 10	ERS021223
Streptococcus pneumoniae 16	ERS021249
Streptococcus pneumoniae 28	ERS021250
Streptococcus pneumoniae 28	ERS021251
Streptococcus pneumoniae 32	ERS021252
Streptococcus pneumoniae 21	ERS021253
Streptococcus pneumoniae 18	ERS021254
Streptococcus pneumoniae 3	ERS021255
Streptococcus pneumoniae 28	ERS021256
Streptococcus pneumoniae 1	ERS021257
Streptococcus pneumoniae 14	ERS021258
Streptococcus pneumoniae 11	ERS021239
Streptococcus pneumoniae 5	ERS021259
Streptococcus pneumoniae 14	ERS021260
Streptococcus pneumoniae 31	ERS021261
Streptococcus pneumoniae 10	ERS021262
Streptococcus pneumoniae 5	ERS021240
Streptococcus pneumoniae 18	ERS021241
Streptococcus pneumoniae 14	ERS021242
Streptococcus pneumoniae 24	ERS021243
Streptococcus pneumoniae 30	ERS021244
Streptococcus pneumoniae 16	ERS021246
Streptococcus pneumoniae 2	ERS021248
Streptococcus pneumoniae 33	ERS021080
Streptococcus pneumoniae 14	ERS021081
Streptococcus pneumoniae 14	ERS021082
Streptococcus pneumoniae 4	ERS021083
Streptococcus pneumoniae 13	ERS021084
Streptococcus pneumoniae 4	ERS021085
Streptococcus pneumoniae 25	ERS021086
Streptococcus pneumoniae 14	ERS021087
Streptococcus pneumoniae 10	ERS021088
Streptococcus pneumoniae 16	ERS021089
Streptococcus pneumoniae 16	ERS021071
Streptococcus pneumoniae 11	ERS021090
Streptococcus pneumoniae 21	ERS021091
Streptococcus pneumoniae 1	ERS021092
Streptococcus pneumoniae 22	ERS021094
Streptococcus pneumoniae 24	ERS021072
Streptococcus pneumoniae 12	ERS021073
Streptococcus pneumoniae 1	ERS021074
Streptococcus pneumoniae 32	ERS021075
Streptococcus pneumoniae 5	ERS021076
Streptococcus pneumoniae 1	ERS021077
Streptococcus pneumoniae 4	ERS021078
Streptococcus pneumoniae 4	ERS021079
Streptococcus pneumoniae 16	ERS021104
Streptococcus pneumoniae 28	ERS021105
Streptococcus pneumoniae 1	ERS021106
Streptococcus pneumoniae 1	ERS021107
Streptococcus pneumoniae 16	ERS021108
Streptococcus pneumoniae 16	ERS021110
Streptococcus pneumoniae 3	ERS021111
Streptococcus pneumoniae 13	ERS021112
Streptococcus pneumoniae 4	ERS021113
Streptococcus pneumoniae 4	ERS021095
Streptococcus pneumoniae 14	ERS021114
Streptococcus pneumoniae 10	ERS021115
Streptococcus pneumoniae 32	ERS021116
Streptococcus pneumoniae 3	ERS021117
Streptococcus pneumoniae 16	ERS021118
Streptococcus pneumoniae 10	ERS021096
Streptococcus pneumoniae 16	ERS021097
Streptococcus pneumoniae 5	ERS021098
Streptococcus pneumoniae 4	ERS021099
Streptococcus pneumoniae 16	ERS021100
Streptococcus pneumoniae 16	ERS021101
Streptococcus pneumoniae 18	ERS021102
Streptococcus pneumoniae 4	ERS021103
Streptococcus pneumoniae 33	ERS021128
Streptococcus pneumoniae 28	ERS021129
Streptococcus pneumoniae 21	ERS021130
Streptococcus pneumoniae 12	ERS021131
Streptococcus pneumoniae 7	ERS021133
Streptococcus pneumoniae 32	ERS021134
Streptococcus pneumoniae 14	ERS021135
Streptococcus pneumoniae 24	ERS021136
Streptococcus pneumoniae 16	ERS021137
Streptococcus pneumoniae 16	ERS021119
Streptococcus pneumoniae 12	ERS021138
Streptococcus pneumoniae 3	ERS021139
Streptococcus pneumoniae 16	ERS021140
Streptococcus pneumoniae 25	ERS021141
Streptococcus pneumoniae 5	ERS021120
Streptococcus pneumoniae 24	ERS021121
Streptococcus pneumoniae 1	ERS021122
Streptococcus pneumoniae 24	ERS021123
Streptococcus pneumoniae 21	ERS021124
Streptococcus pneumoniae 20	ERS021125
Streptococcus pneumoniae 24	ERS021126
Streptococcus pneumoniae 29	ERS021127
Streptococcus pneumoniae 3	ERS021368
Streptococcus pneumoniae 1	ERS021369
Streptococcus pneumoniae 14	ERS021370
Streptococcus pneumoniae 22	ERS021371
Streptococcus pneumoniae 5	ERS021372
Streptococcus pneumoniae 16	ERS021373
Streptococcus pneumoniae 4	ERS021374
Streptococcus pneumoniae 16	ERS021375
Streptococcus pneumoniae 16	ERS021376
Streptococcus pneumoniae 32	ERS021377
Streptococcus pneumoniae 26	ERS021378
Streptococcus pneumoniae 2	ERS021379
Streptococcus pneumoniae 1	ERS021380
Streptococcus pneumoniae 1	ERS021381
Streptococcus pneumoniae 3	ERS021382
Streptococcus pneumoniae 1	ERS021360
Streptococcus pneumoniae 25	ERS021361
Streptococcus pneumoniae 16	ERS021363
Streptococcus pneumoniae 24	ERS021365
Streptococcus pneumoniae 10	ERS021366
Streptococcus pneumoniae 31	ERS021367
Streptococcus pneumoniae 16	ERS021392
Streptococcus pneumoniae 31	ERS021393
Streptococcus pneumoniae 31	ERS021394
Streptococcus pneumoniae 2	ERS021395
Streptococcus pneumoniae 17	ERS021396
Streptococcus pneumoniae 18	ERS021397
Streptococcus pneumoniae 5	ERS021398
Streptococcus pneumoniae 12	ERS021399
Streptococcus pneumoniae 16	ERS021400
Streptococcus pneumoniae 16	ERS021401
Streptococcus pneumoniae 16	ERS021383
Streptococcus pneumoniae 13	ERS021402
Streptococcus pneumoniae 1	ERS021403
Streptococcus pneumoniae 28	ERS021404
Streptococcus pneumoniae 16	ERS021405
Streptococcus pneumoniae 8	ERS021406
Streptococcus pneumoniae 16	ERS021384
Streptococcus pneumoniae 3	ERS021385
Streptococcus pneumoniae 26	ERS021386
Streptococcus pneumoniae 4	ERS021387
Streptococcus pneumoniae 14	ERS021388
Streptococcus pneumoniae 12	ERS021389
Streptococcus pneumoniae 31	ERS021390
Streptococcus pneumoniae 21	ERS021391
Streptococcus pneumoniae 4	ERS021416
Streptococcus pneumoniae 16	ERS021417
Streptococcus pneumoniae 27	ERS021418
Streptococcus pneumoniae 3	ERS021419
Streptococcus pneumoniae 16	ERS021420
Streptococcus pneumoniae 5	ERS021421
Streptococcus pneumoniae 16	ERS021422
Streptococcus pneumoniae 13	ERS021423
Streptococcus pneumoniae 16	ERS021424
Streptococcus pneumoniae 10	ERS021425
Streptococcus pneumoniae 1	ERS021407
Streptococcus pneumoniae 1	ERS021426
Streptococcus pneumoniae 25	ERS021427
Streptococcus pneumoniae 16	ERS021428
Streptococcus pneumoniae 13	ERS021429
Streptococcus pneumoniae 30	ERS021430
Streptococcus pneumoniae 26	ERS021408
Streptococcus pneumoniae 16	ERS021409
Streptococcus pneumoniae 1	ERS021410
Streptococcus pneumoniae 24	ERS021411
Streptococcus pneumoniae 4	ERS021412
Streptococcus pneumoniae 10	ERS021413
Streptococcus pneumoniae 8	ERS021414
Streptococcus pneumoniae 8	ERS021415
Streptococcus pneumoniae 17	ERS021441
Streptococcus pneumoniae 16	ERS021442
Streptococcus pneumoniae 22	ERS021443
Streptococcus pneumoniae 4	ERS021444
Streptococcus pneumoniae 25	ERS021445
Streptococcus pneumoniae 10	ERS021446
Streptococcus pneumoniae 24	ERS021447
Streptococcus pneumoniae 12	ERS021448
Streptococcus pneumoniae 31	ERS021449
Streptococcus pneumoniae 25	ERS021431
Streptococcus pneumoniae 10	ERS021450
Streptococcus pneumoniae 10	ERS021451
Streptococcus pneumoniae 3	ERS021452
Streptococcus pneumoniae 28	ERS021453
Streptococcus pneumoniae 4	ERS021454
Streptococcus pneumoniae 16	ERS021432
Streptococcus pneumoniae 14	ERS021433
Streptococcus pneumoniae 31	ERS021434
Streptococcus pneumoniae 14	ERS021435
Streptococcus pneumoniae 22	ERS021436
Streptococcus pneumoniae 21	ERS021437
Streptococcus pneumoniae 2	ERS021438
Streptococcus pneumoniae 26	ERS021439
Streptococcus pneumoniae 16	ERS021464
Streptococcus pneumoniae 1	ERS021465
Streptococcus pneumoniae 31	ERS021466
Streptococcus pneumoniae 32	ERS021467
Streptococcus pneumoniae 10	ERS021468
Streptococcus pneumoniae 14	ERS021469
Streptococcus pneumoniae 14	ERS021470
Streptococcus pneumoniae 5	ERS021471
Streptococcus pneumoniae 8	ERS021472
Streptococcus pneumoniae 14	ERS021473
Streptococcus pneumoniae 32	ERS021455
Streptococcus pneumoniae 26	ERS021474
Streptococcus pneumoniae 16	ERS021475
Streptococcus pneumoniae 21	ERS021476
Streptococcus pneumoniae 14	ERS021477
Streptococcus pneumoniae 16	ERS021478
Streptococcus pneumoniae 5	ERS021456
Streptococcus pneumoniae 1	ERS021457
Streptococcus pneumoniae 16	ERS021458
Streptococcus pneumoniae 4	ERS021459
Streptococcus pneumoniae 16	ERS021460
Streptococcus pneumoniae 24	ERS021461
Streptococcus pneumoniae 26	ERS021462
Streptococcus pneumoniae 10	ERS021463
Streptococcus pneumoniae 13	ERS021488
Streptococcus pneumoniae 5	ERS021489
Streptococcus pneumoniae 16	ERS021490
Streptococcus pneumoniae 2	ERS021491
Streptococcus pneumoniae 26	ERS021492
Streptococcus pneumoniae 5	ERS021493
Streptococcus pneumoniae 25	ERS021494
Streptococcus pneumoniae 1	ERS021495
Streptococcus pneumoniae 12	ERS021496
Streptococcus pneumoniae 1	ERS021497
Streptococcus pneumoniae 24	ERS021479
Streptococcus pneumoniae 32	ERS021498
Streptococcus pneumoniae 18	ERS021499
Streptococcus pneumoniae 5	ERS021500
Streptococcus pneumoniae 17	ERS021501
Streptococcus pneumoniae 16	ERS021502
Streptococcus pneumoniae 17	ERS021480
Streptococcus pneumoniae 14	ERS021481
Streptococcus pneumoniae 9	ERS021482
Streptococcus pneumoniae 25	ERS021483
Streptococcus pneumoniae 25	ERS021484
Streptococcus pneumoniae 5	ERS021485
Streptococcus pneumoniae 5	ERS021486
Streptococcus pneumoniae 4	ERS021487
Streptococcus pneumoniae 16	ERS021512
Streptococcus pneumoniae 25	ERS021513
Streptococcus pneumoniae 27	ERS021514
Streptococcus pneumoniae 10	ERS021515
Streptococcus pneumoniae 10	ERS021516
Streptococcus pneumoniae 3	ERS021517
Streptococcus pneumoniae 13	ERS021518
Streptococcus pneumoniae 26	ERS021519
Streptococcus pneumoniae 12	ERS021520
Streptococcus pneumoniae 16	ERS021521
Streptococcus pneumoniae 20	ERS021503
Streptococcus pneumoniae 16	ERS021522
Streptococcus pneumoniae 4	ERS021523
Streptococcus pneumoniae 14	ERS021525
Streptococcus pneumoniae 10	ERS021526
Streptococcus pneumoniae 4	ERS021504
Streptococcus pneumoniae 2	ERS021505
Streptococcus pneumoniae 14	ERS021506
Streptococcus pneumoniae 6	ERS021507
Streptococcus pneumoniae 32	ERS021508
Streptococcus pneumoniae 32	ERS021509
Streptococcus pneumoniae 16	ERS021510
Streptococcus pneumoniae 3	ERS021511
Streptococcus pneumoniae 22	ERS021155
Streptococcus pneumoniae 32	ERS021156
Streptococcus pneumoniae 16	ERS021157
Streptococcus pneumoniae 4	ERS021158
Streptococcus pneumoniae 17	ERS021160
Streptococcus pneumoniae 1	ERS021143
Streptococcus pneumoniae 3	ERS021162
Streptococcus pneumoniae 24	ERS021163
Streptococcus pneumoniae 30	ERS021165
Streptococcus pneumoniae 10	ERS021144
Streptococcus pneumoniae 17	ERS021145
Streptococcus pneumoniae 32	ERS021146
[truncated: 3,911 more rows]

## Sheet: S_aureus_CC
CC	Included STs ->
1	1	81	493	1278	1908	1920	2383	3434	3635	3642	3659	3695	3751	1*
5	5	85	100	105	111	125	146	225	228	231	456	496	1011	1176	1178	1556	1568	1631	1635	1866	2562	2779	2999	3003	3004	3005	3006	3014	3624	3626	3628	3636	3643	3683	3688	3694	3746	3769	3789	5*
6	6	1776	3841	3860
7	7	789
8	8	94	239	241	247	254	340	343	630	976	1150	2021	2253	2319	2416	3000	3001	3007	3008	3010	3015	3275	3604	3620	3622	3631	3660	3753	3755	3793	3829	3834	8*	162*	241*
9	9	27	109	144	1555	3633	3679
10	10	1162
12	12	1460	1552	3640	3645	3657	3677	3747
15	15	199	333	582	1003	1160	2126	2998	3013	3630	3676	3839	3858	15*
20	20	513	20*
22	22	244	737	3682	3801	22*
25	25	26	3011	3625	3745	3758	25*
30	30	31	34	36	39	1390	1482	1564	1565	1567	2374	2994	2995	2996	3012	3605	3632	3638	3648	3661	3749	3825	3859	30*
45	45	46	47	256	508	924	1553	1554	1675	3009	3016	3017	3043	3603	3621	3623	3627	3634	3639	3641	3693	3733	3752	3787
49	49
50	50	2224	3644
59	59	87	2997	3637
72	72	1574	3002	3842
80	80	997
88	88
93	93
96	96	1930
97	97	464	669	1179	3750	97*
101	101	3754
121	121	51	946	1525	1693	2276	3149	3213	3647	3658	3680	121*
130	130
133	133
152	152	152*
188	188	1559	1575	3678	3845	3852	188*
291	291	3629	291*
398	398
573	573
580	580	3744
672	672
718	718
772	772
816	816
834	834	1292
848	848
913	913
994	3646
1021	1021
1153	1153
1156	1156
1290	1290
2678	2678
3675	3675
